# Supplementary material for: Comparison of Reliable Reference Genes Following Different Hormone Treatments by Various Algorithms for qRT-PCR Analysis of Metasequoia
Source: Int J Mol Sci. 2018 Dec 21;20(1):34. doi: 10.3390/ijms20010034 (PMC6337471; doi:10.3390/ijms20010034)
Supplement: Supplementary file 1 [file ijms-20-00034-s001.zip]

Archive with 4 entries (4 files):
- Supplementary Figure A1.tif
- Supplementary Figure A2.tif
- Supplementary Table A1. Value of CT of all samples.xlsx
- Supplementary Table A2. Candidate reference genes expression stability calculated by GrayNorm.xlsx
