# Supplementary material for: Comparison of Reliable Reference Genes Following Different Hormone Treatments by Various Algorithms for qRT-PCR Analysis of Metasequoia
Source: Int J Mol Sci. 2018 Dec 21;20(1):34. doi: 10.3390/ijms20010034 (PMC6337471; doi:10.3390/ijms20010034)
Supplement: Supplementary file 1 [file ijms-20-00034-s001.zip › Supplementary Table A1. Value of CT of all samples.xlsx]

## Sheet: tissue
	ACT2	AP-2	Cpn60	EF1𝛼	elF-5A	GAPDH	GII𝛼	HIS	RA	RP	RPL17	TATA	TUB	UBQ
root	20.52	24.18	25	19.25	24.08	22.49	25.91	21.98	29	23.51	21.8	25.12	24.51	23.52
root	20.58	24.26	25.21	19.28	24.07	22.53	26.04	22.09	29.71	23.51	22.84	25.15	25.06	23.66
root	20.56	24.22	25.62	19.28	23.86	22.48	25.92	21.99	29.89	23.3	22.32	25.12	24.8	23.46
stem	20.42	23.8	25.23	19.69	23.58	24.6	24.79	21.13	19.32	23.48	22.81	25.13	22.81	21.28
stem	20.51	23.83	25.48	19.71	23.56	24.82	24.84	21.19	19.55	23.45	22.98	25.1	22.94	21.24
stem	20.43	23.84	25.42	19.72	23.45	24.77	24.73	21.15	19.55	23.22	22.82	25.07	22.71	21.24
leaf	21.85	27.84	28.42	21.14	26.91	24.43	28.01	21.67	22.23	26.63	25.96	25.77	35.87	26.47
leaf	22.5	28.16	28.61	21.54	26.86	24.92	28.57	22	22.24	26.96	26.08	26.01	35.77	26.8
leaf	22.01	27.9	28.22	21.16	26.84	24.6	28.11	21.79	22.15	26.75	25.91	25.82	35.74	26.5
bud	21.26	24.75	25.77	20.22	25.14	22.81	24.73	21.28	23.27	24.18	23.58	24.91	24.8	19.11
bud	21.55	24.83	26.12	20.6	25.63	23.96	24.93	21.75	23.94	24.3	23.79	26.3	25.55	19.23
bud	21.41	24.75	25.96	20.32	25.5	23.06	24.89	21.58	23.81	24.33	23.77	25.08	25.3	19.15
male corn	22.01	24.52	25.57	19.82	24.89	22.09	26.11	20.25	24.47	25.69	21.7	23.16	28.7	22.51
male corn	21.9	24.86	25.66	19.85	24.97	22.87	26.62	20.54	24.6	26.56	22.09	23.18	28.69	22.78
male corn	21.89	24.67	25.51	19.85	24.84	22.17	26.48	20.33	24.55	26.08	21.93	23.22	28.68	22.53
famale corn	20.48	24.15	24.11	18.8	23.56	23.91	23.94	20.78	21.52	24.02	22.84	24.6	24.77	22.62
famale corn	20.49	24.21	24.55	19.02	23.83	24.05	24	20.79	21.71	24.53	23.18	24.71	24.91	22.67
famale corn	20.46	24.12	24.5	18.95	23.78	24.03	23.86	20.78	21.66	24.47	23.06	24.75	24.88	22.64

## Sheet: leaf of MgFlora  
	ACT2	AP-2	Cpn60	EF1𝛼	elF-5A	GAPDH	GII𝛼	HIS	RA	RP	RPL17	TATA	TUB	UBQ
1 day	22.25	25.83	26.45	20.83	24.1	23.51	25.93	22.69	20.31	25.3	23.11	26.42	29.19	20.67
1 day	22.19	25.78	26.99	20.68	23.93	23.53	26.1	22.87	20.89	25.09	23.92	26.16	29.58	20.73
1 day	22.18	25.81	26.7	20.7	23.42	23.49	25.99	22.8	20.67	24.57	23.51	26.27	29.54	20.68
7 day	23.14	25.43	24.81	19.89	23.47	23.58	24.47	22.02	19	24.84	23.26	25.77	30	20.96
7 day	23.2	25.09	24.85	19.87	23.46	23.51	24.31	22.01	18.99	24.61	23.26	25.81	30.01	20.98
7 day	23.31	25.14	24.8	19.88	23.43	23.46	24.26	22.05	18.98	24.64	23.26	25.84	30.08	20.97
14 day	21.43	30.59	27.1	21.82	26.19	26.16	26.87	23.11	21.83	28.44	26.01	28.03	31.73	22.58
14 day	21.49	29.95	27.1	21.89	26.13	26.24	27.1	23.21	21.95	28.48	26.12	28.08	31.79	22.63
14 day	21.48	29.98	27.15	21.88	26.22	26.17	27.07	23.14	21.91	28.49	26.1	27.9	31.99	22.58

## Sheet: bud leaf of MgFlora 
	ACT2	AP-2	Cpn60	EF1𝛼	elF-5A	GAPDH	GII𝛼	HIS	RA	RP	RPL17	TATA	TUB	UBQ
1 day	20.81	24.11	25	19.51	25.74	22.43	24.64	20.95	23.01	23.99	22.63	24.93	23.57	19.24
1 day	20.91	23.77	25.33	19.73	25.72	22.51	24.72	20.97	23.48	23.88	23.09	24.75	24.28	19.74
1 day	20.96	24.08	25.22	19.58	25.24	22.67	24.65	20.95	23.29	23.63	22.83	24.91	24.04	19.22
7 day	22.02	25.46	25.3	20.64	24.92	24.54	24.49	21.58	23.28	24.49	24	25.58	26.01	21.77
7 day	22.48	25.65	25.78	20.92	25.51	24.75	25.09	21.86	23.62	25.47	24.43	25.69	25.3933	21.96
7 day	22.5	25.87	25.95	21.02	25.59	24.9	25.47	22.06	23.74	25.09	24.59	25.89	26	22.14
14 day	23.58	30	26.75	21.83	28.81	25.01	26.61	23.02	26.1	26.61	26.89	27.47	28.6	23.44
14 day	23.68	30.68	26.91	22.03	28.85	25.11	26.8	23.09	26.26	26.84	27.02	27.54	28.65	23.45
14 day	23.74	30.47	26.82	22.1	28.92	25.14	26.84	23.3	26.22	26.8	27.08	27.82	28.65	23.54

## Sheet: ABA
	ACT2	AP-2	Cpn60	EF1𝛼	elF-5A	GAPDH	GII𝛼	HIS	RA	RP	RPL17	TATA	TUB	UBQ
1-0h	22.24	26.11	24.88	19.45	23.63	26.2	24.78	21.81	18.52	24.98	23.92	25.08	31.59	24.48
1-0h	22.65	26.46	25.15	19.63	24.21	26.62	25.13	21.79	18.67	26.75	24.53	25.29	31.09	24.92
1-0h	22.33	26.26	24.98	19.49	24.02	26.27	24.99	21.63	18.63	25.97	24.14	25.13	30.81	24.76
1-0.5h	22.17	25.62	25.06	19.1	23.58	25.57	24.9	22.08	18.5	25.16	23.79	24.99	31.3	24.14
1-0.5h	22.65	25.78	25.29	19.31	23.95	26.67	24.77	22.19	18.54	25.14	24.1	25.15	30.91	24.76
1-0.5h	22.49	25.7	25.06	19.18	23.77	26.03	24.31	22.09	17.91	25.48	23.83	25.15	30.95	24.31
1-1h	21.76	25.47	24.56	18.77	23	25.08	24.1	21.3	17.84	24.52	22.84	24.59	30.76	22.8
1-1h	21.8	25.41	24.51	18.78	23.01	25.53	24.06	21.27	17.83	24.55	22.8	24.69	30.82	22.78
1-1h	21.48	25.22	24.34	18.61	23.01	25.17	23.92	21.2	17.8	24.5	22.75	24.66	30.92	22.33
1-2h	21.14	24.5	24.21	18.79	22.86	23.96	17.59	22.66	22.69	24.48	23.88	24.42	21.62	32.61
1-2h	21.25	24.53	24.19	18.77	22.88	23.93	17.74	22.51	22.92	24.5	23.89	24.52	21.59	32.87
1-2h	21.21	24.52	24.25	18.74	22.88	23.9	17.64	22.27	22.8	24.51	23.84	24.5	21.58	31.96
3-4h	21.51	24.82	24.62	18.68	23.04	24.24	23.78	21.05	17.49	24.02	22.94	24.43	32.76	23.96
3-4h	21.48	24.89	24.66	18.69	23.02	24.18	23.85	21.05	17.48	24.12	22.94	24.46	32.76	24.05
3-4h	21.13	24.67	24.59	18.57	23.02	24.02	23.81	21.03	17.3	24.19	22.85	24.33	32.83	23.93
1-8h	21.42	24.73	25.15	19.11	23.29	24.03	23.88	21.34	18.18	24.52	23.45	24.76	34.26	23.75
1-8h	22.2	25.07	25.47	19.49	23.53	24.62	24.96	22	18.3	25.56	23.58	25.13	34.25	24.94
1-8h	21.83	24.79	25.3	19.26	23.48	24.23	24.33	21.59	18.27	25.14	23.56	24.88	34.77	24.41
1-12h	21.73	26.15	24.61	19.26	23.48	23.09	24.67	21.69	19	24.85	23.78	25.26	32.3	23.57
1-12h	22.11	26.15	24.99	19.35	23.78	23.31	24.74	21.77	19.33	26.74	24.01	25.3	32.61	23.72
1-12h	21.88	25.95	25.06	19.3	23.77	23.24	24.83	21.72	19.42	26.03	24.01	25.25	32.13	23.65
