# Supplementary material for: Comparison of Reliable Reference Genes Following Different Hormone Treatments by Various Algorithms for qRT-PCR Analysis of Metasequoia
Source: Int J Mol Sci. 2018 Dec 21;20(1):34. doi: 10.3390/ijms20010034 (PMC6337471; doi:10.3390/ijms20010034)
Supplement: Supplementary file 1 [file ijms-20-00034-s001.zip › Supplementary Table A2. Candidate reference genes expression stability calculated by GrayNorm.xlsx]

## Sheet: tissue input
# dataset identifier: ZnexpLeavesEcorrected
# number of variables: 1
# number of refgenes: 14
# sampleid: sample
# refgenes: ACT2,AP-2,Cpn60,EF1α,elF-5A,GAPDH,GIIα,HIS,RA,RP,RPL17,TATA,TUB,UBQ
# controls: condition = root
condition	sample	ACT2	AP-2	Cpn60	EF1α	elF-5A	GAPDH	GIIα	HIS	RA	RP	RPL17	TATA	TUB	UBQ
root	1	0.933033	0.768438	0.539614	0.732043	0.646176	0.757858	0.241484	0.301452	0.00121907	0.817902	0.933033	0.257028	0.287175	0.047039
root	2	0.895025	0.726986	0.466516	0.716978	0.650671	0.737135	0.220676	0.279322	0.000745244	0.817902	0.45376	0.251739	0.196146	0.0426888
root	3	0.907519	0.747425	0.351111	0.716978	0.752623	0.76313	0.239816	0.29937	0.000657829	0.946058	0.650671	0.257028	0.234881	0.0490365
stem	4	1	1	0.460094	0.539614	0.913831	0.175556	0.524858	0.543367	1	0.835088	0.463294	0.255253	0.933033	0.222211
stem	5	0.939523	0.97942	0.386891	0.532185	0.926588	0.150726	0.50698	0.521233	0.852635	0.852635	0.411796	0.260616	0.852635	0.228458
stem	6	0.993092	0.972655	0.403321	0.528509	1	0.156041	0.547147	0.535887	0.852635	1	0.460094	0.266093	1	0.228458
leaf	7	0.371131	0.0607909	0.0504151	0.19751	0.0908733	0.19751	0.0563282	0.373712	0.133046	0.0940779	0.052193	0.163799	0.000109256	0.00608722
leaf	8	0.236514	0.0486978	0.0441942	0.149685	0.0940779	0.140632	0.0382075	0.297302	0.132127	0.0748424	0.0480273	0.138696	0.000117098	0.00484261
leaf	9	0.332171	0.0583146	0.0579118	0.194791	0.0953912	0.175556	0.052556	0.343885	0.140632	0.0865693	0.0540336	0.15822	0.000119558	0.00596195
bud	10	0.558644	0.517632	0.316439	0.373712	0.309927	0.607097	0.547147	0.48971	0.0647041	0.514057	0.271684	0.297302	0.234881	1
bud	11	0.456916	0.48971	0.248273	0.287175	0.220676	0.273573	0.476319	0.353553	0.0406669	0.473029	0.234881	0.11344	0.139661	0.920188
bud	12	0.503478	0.517632	0.277392	0.348686	0.241484	0.510506	0.48971	0.397768	0.0445016	0.463294	0.238159	0.264255	0.166086	0.972655
male corn	13	0.332171	0.607097	0.363493	0.493116	0.368567	1	0.210224	1	0.0281641	0.180491	1	1	0.0157337	0.0947323
male corn	14	0.358489	0.479632	0.34151	0.482968	0.348686	0.582367	0.147624	0.817902	0.0257372	0.0987552	0.76313	0.986233	0.0158431	0.0785633
male corn	15	0.360982	0.547147	0.378929	0.482968	0.381565	0.946058	0.162668	0.946058	0.0266448	0.137738	0.852635	0.959264	0.0159533	0.0934281
famale corn	16	0.959264	0.784584	1	1	0.926588	0.283221	0.946058	0.692555	0.217638	0.574349	0.45376	0.368567	0.239816	0.0877778
famale corn	17	0.952638	0.752623	0.737135	0.858565	0.768438	0.257028	0.907519	0.687771	0.190782	0.403321	0.358489	0.34151	0.217638	0.0847878
famale corn	18	0.972655	0.80107	0.76313	0.90125	0.795536	0.260616	1	0.692555	0.19751	0.420448	0.389582	0.332171	0.222211	0.0865693

## Sheet: tissue output
gene combination	CV inter	CV intra cond 1	CV intra cond 2	CV intra cond 3	CV intra cond 4	CV intra cond 5	CV intra cond 6	avg cond 1	stddev cond 1	stderr cond 1	avg cond 2	stddev cond 2	stderr cond 2	avg cond 3	stddev cond 3	stderr cond 3	avg cond 4	stddev cond 4	stderr cond 4	avg cond 5	stddev cond 5	stderr cond 5	avg cond 6	stddev cond 6	stderr cond 6	avg 1/NF	stddev 1/NF	cummulative 1/NF
ACT2 + HIS	0.353234	0.0304463	0.027689	0.179976	0.130572	0.0410185	0.00693143	1	0.0304463	0.0175782	0.716112	0.0198284	0.0114479	1.62214	0.291947	0.168555	1.14307	0.149253	0.086171	0.911948	0.0374067	0.0215968	0.634158	0.00439562	0.00253781	1.00457	0.354849	1.50299
ACT2 + GAPDH + HIS	0.380358	0.0259246	0.0427072	0.17858	0.228021	0.129638	0.0186326	1	0.0259246	0.0149676	1.34051	0.0572493	0.0330529	2.27636	0.406512	0.2347	1.32521	0.302176	0.174461	0.918545	0.119078	0.0687498	1.04316	0.0194368	0.0112218	1.3173	0.501044	2.06669
ACT2 + HIS + TATA	0.39567	0.0241709	0.0184197	0.14962	0.265398	0.0256277	0.0172538	1	0.0241709	0.0139551	0.79486	0.0146411	0.00845303	1.63721	0.244958	0.141427	1.19361	0.31678	0.182893	0.600138	0.0153802	0.00887974	0.66633	0.0114968	0.00663766	0.982024	0.388558	1.76948
ACT2 + GAPDH + HIS + TATA	0.405859	0.0224077	0.0296838	0.156158	0.310118	0.0957279	0.0258748	1	0.0224077	0.0129371	1.23915	0.0367826	0.0212365	2.10591	0.328855	0.189865	1.32414	0.41064	0.237083	0.669286	0.0640694	0.0369905	0.956002	0.0247363	0.0142815	1.21575	0.493422	2.04391
GAPDH + HIS	0.406678	0.0302696	0.0491187	0.146567	0.294229	0.209134	0.0273214	1	0.0302696	0.0174762	1.60667	0.0789174	0.045563	1.97886	0.290035	0.167452	1.13782	0.334779	0.193285	0.548822	0.114778	0.0662669	1.09424	0.0298961	0.0172605	1.22773	0.499292	2.26876
HIS	0.406735	0.0426474	0.0212446	0.117309	0.160807	0.105789	0.0040065	1	0.0426474	0.0246225	0.549435	0.0116725	0.00673913	0.873962	0.102523	0.0591918	0.7213	0.11599	0.0669669	0.32035	0.0338895	0.0195661	0.424101	0.00169916	0.000981011	0.648191	0.263642	2.11085
ACT2 + EF1α + GAPDH + HIS + RA + RP + TATA	0.412285	0.0501486	0.0290339	0.13047	0.228315	0.103923	0.0620358	1	0.0501486	0.0289533	0.433163	0.0125764	0.007261	1.25869	0.164221	0.094813	0.795454	0.181614	0.104855	0.668982	0.0695226	0.0401389	0.470909	0.0292132	0.0168663	0.771199	0.317954	1.89018
ACT2 + GAPDH + HIS + RA + RP + TATA	0.416768	0.0565063	0.0332232	0.125581	0.243037	0.120142	0.0597971	1	0.0565063	0.0326239	0.358231	0.0119016	0.00687137	1.03544	0.130032	0.0750739	0.673113	0.163591	0.0944494	0.586046	0.0704086	0.0406504	0.432161	0.025842	0.0149199	0.680832	0.283749	1.98589
ACT2 + EF1α + GAPDH + HIS + RA + RP	0.419936	0.057034	0.0348397	0.137345	0.177744	0.121477	0.0644788	1	0.057034	0.0329286	0.37808	0.0131722	0.00760497	1.20066	0.164905	0.0952078	0.732753	0.130243	0.0751956	0.783541	0.0951824	0.0549536	0.43709	0.0281831	0.0162715	0.755354	0.317201	1.86919
GAPDH + HIS + TATA	0.421525	0.0241754	0.0288691	0.127357	0.383797	0.137074	0.0350023	1	0.0241754	0.0139577	1.36195	0.0393185	0.0227005	1.86981	0.238134	0.137487	1.20042	0.460715	0.265994	0.426507	0.0584629	0.0337536	0.958738	0.033558	0.0193747	1.13624	0.478953	2.04693
HIS + TATA	0.422094	0.0272725	0.0121606	0.103145	0.352617	0.0539221	0.0273214	1	0.0272725	0.0157458	0.733592	0.00892091	0.00515049	1.2083	0.12463	0.0719551	0.975372	0.343933	0.19857	0.288379	0.01555	0.00897782	0.558647	0.015263	0.00881211	0.794049	0.335163	1.65231
ACT2 + EF1α + GAPDH + RA + RP + TATA	0.426262	0.0534142	0.0303519	0.132887	0.241309	0.103618	0.0717443	1	0.0534142	0.0308387	0.416303	0.0126356	0.00729517	1.33752	0.17774	0.102618	0.808869	0.195187	0.112691	0.756276	0.0783636	0.0452433	0.479273	0.0343851	0.0198523	0.799708	0.340885	1.8768
ACT2 + GAPDH + RA + RP + TATA	0.427338	0.0616132	0.0356751	0.127391	0.261597	0.123018	0.0710256	1	0.0616132	0.0355724	0.328828	0.011731	0.00677287	1.07105	0.136442	0.0787749	0.664308	0.173781	0.100332	0.661227	0.0813426	0.0469632	0.433857	0.030815	0.017791	0.693211	0.296236	1.98283
ACT2 + EF1α + GAPDH + HIS + RA + TATA	0.427617	0.0634575	0.0345865	0.132887	0.262061	0.0712632	0.0410579	1	0.0634575	0.0366372	0.379143	0.0131132	0.00757093	0.888213	0.118032	0.068146	0.697059	0.182672	0.105466	0.458276	0.0326583	0.0188553	0.373842	0.0153492	0.00886185	0.632756	0.270577	2.20347
ACT2 + EF1α + GAPDH + RA + TATA	0.433665	0.071484	0.0375866	0.136362	0.284991	0.0644883	0.0486399	1	0.071484	0.0412713	0.351962	0.013229	0.00763778	0.89094	0.12149	0.0701424	0.692939	0.197482	0.114016	0.492238	0.0317436	0.0183272	0.364492	0.0177289	0.0102358	0.632095	0.274118	2.20743
EF1α + GAPDH + HIS + RA + RP + TATA	0.436281	0.0549626	0.0281897	0.111739	0.250299	0.126597	0.0721875	1	0.0549626	0.0317327	0.381127	0.0107439	0.00620297	1.08875	0.121657	0.0702385	0.694141	0.173742	0.10031	0.534015	0.0676047	0.0390316	0.419151	0.0302575	0.0174692	0.686198	0.299375	2.06032
ACT2 + GAPDH + HIS + RA + RP	0.43939	0.0659814	0.0408589	0.132847	0.185851	0.144679	0.0621282	1	0.0659814	0.0380944	0.292935	0.011969	0.00691031	0.940884	0.124994	0.0721652	0.589663	0.109589	0.0632715	0.690121	0.099846	0.0576461	0.388438	0.024133	0.0139332	0.65034	0.285753	2.09796
ACT2 + EF1α + elF-5A + GAPDH + HIS + RA + TATA	0.440227	0.0496084	0.0282521	0.11211	0.246118	0.0667688	0.0491567	1	0.0496084	0.0286414	0.415658	0.0117432	0.00677995	1.19936	0.13446	0.0776303	0.845687	0.208139	0.120169	0.560098	0.0373971	0.0215912	0.41878	0.0205859	0.0118852	0.73993	0.325738	1.95914
ACT2 + EF1α + elF-5A + GAPDH + HIS + RA	0.443918	0.0564032	0.0346499	0.115907	0.198586	0.0785058	0.0496267	1	0.0564032	0.0325644	0.360321	0.0124851	0.00720827	1.13482	0.131533	0.0759406	0.786548	0.156198	0.0901808	0.636639	0.0499799	0.0288559	0.381176	0.0189165	0.0109215	0.716584	0.318104	1.97013
ACT2 + EF1α + GAPDH + RA + RP	0.446872	0.0624628	0.0375646	0.141638	0.181818	0.124624	0.0765765	1	0.0624628	0.0360629	0.350807	0.0131779	0.00760828	1.2793	0.181199	0.104615	0.735041	0.133644	0.0771595	0.93692	0.116763	0.0674131	0.439816	0.0336796	0.0194449	0.790315	0.35317	1.81672
ACT2 + EF1α + GAPDH + HIS	0.447783	0.0214721	0.0338653	0.173891	0.205977	0.0981808	0.0332957	1	0.0214721	0.0123969	1.34366	0.0455034	0.0262714	2.63063	0.457441	0.264104	1.49875	0.308707	0.178232	1.03474	0.101591	0.0586538	0.972306	0.0323736	0.0186909	1.41335	0.632872	2.53546
ACT2 + EF1α + HIS	0.449013	0.0233096	0.0199746	0.173489	0.131742	0.0289355	0.0277233	1	0.0233096	0.0134578	0.885384	0.0176852	0.0102106	2.2025	0.382108	0.22061	1.4156	0.186494	0.107672	1.0727	0.0310392	0.0179205	0.681496	0.0188933	0.0109081	1.20961	0.543132	2.12392
EF1α + GAPDH + RA + RP + TATA	0.449234	0.0598769	0.0295913	0.110891	0.270611	0.130795	0.0857667	1	0.0598769	0.03457	0.354204	0.0104814	0.00605142	1.13757	0.126147	0.0728308	0.689386	0.186555	0.107708	0.591435	0.0773567	0.0446619	0.418286	0.035875	0.0207124	0.698481	0.313782	2.08426
EF1α + GAPDH + HIS + RA + RP	0.451546	0.0641642	0.0351246	0.116206	0.193262	0.152163	0.0770129	1	0.0641642	0.0370452	0.315541	0.0110833	0.00639892	0.999263	0.11612	0.067042	0.611586	0.118196	0.0682407	0.617336	0.0939354	0.0542336	0.374466	0.0288387	0.01665	0.653032	0.294874	2.08181
ACT2 + EF1α + GAPDH + HIS + RA	0.45195	0.0746828	0.0441887	0.141638	0.206339	0.0860922	0.0401073	1	0.0746828	0.0431181	0.313568	0.0138562	0.00799987	0.782691	0.110859	0.0640046	0.614263	0.126747	0.0731772	0.513356	0.0441959	0.0255165	0.326393	0.0130907	0.00755793	0.591712	0.267424	2.44973
ACT2 + EF1α + GAPDH + HIS + TATA	0.452287	0.0195027	0.0249815	0.156875	0.275771	0.0776653	0.0358243	1	0.0195027	0.0112599	1.26119	0.0315063	0.0181902	2.4014	0.37672	0.217499	1.45981	0.402574	0.232426	0.784572	0.0609341	0.0351803	0.91962	0.0329447	0.0190206	1.30443	0.589978	2.41821
ACT2 + EF1α + elF-5A + GAPDH + RA + TATA	0.453184	0.0527752	0.0294659	0.111601	0.262035	0.0605005	0.0567898	1	0.0527752	0.0304698	0.396742	0.0116904	0.00674945	1.26427	0.141094	0.0814605	0.868916	0.227687	0.131455	0.614777	0.0371943	0.0214741	0.417928	0.0237341	0.0137029	0.760439	0.344619	1.96591
ACT2 + elF-5A + GAPDH + HIS + RA + RP + TATA	0.453224	0.0464898	0.0305755	0.105783	0.23027	0.108298	0.0651336	1	0.0464898	0.0268409	0.395901	0.0121049	0.00698875	1.36775	0.144685	0.0835337	0.820766	0.188998	0.109118	0.691261	0.0748622	0.0432217	0.474155	0.0308834	0.0178306	0.79164	0.35879	1.98567
ACT2 + EF1α + HIS + TATA	0.453349	0.0202911	0.0140628	0.152302	0.233866	0.0210637	0.0318379	1	0.0202911	0.0117151	0.907979	0.0127687	0.00737201	2.05459	0.312918	0.180663	1.38505	0.323916	0.187013	0.752631	0.0158532	0.00915284	0.6947	0.0221178	0.0127697	1.13249	0.513414	2.08433
ACT2 + TATA	0.454479	0.0156409	0.0191034	0.166364	0.327331	0.0159208	0.0248916	1	0.0156409	0.00903025	0.955984	0.0182625	0.0105439	2.24128	0.372868	0.215275	1.54161	0.504617	0.291341	0.822642	0.0130971	0.00756161	0.835194	0.0207893	0.0120027	1.23279	0.560275	2.16907
EF1α + HIS	0.454547	0.0251094	0.0139826	0.138313	0.14761	0.0567898	0.0402222	1	0.0251094	0.0144969	0.862418	0.0120589	0.0069622	1.88367	0.260536	0.150421	1.25135	0.184712	0.106644	0.689155	0.039137	0.0225957	0.57787	0.0232432	0.0134194	1.04408	0.474582	2.00558
ACT2 + elF-5A + GAPDH + HIS + RA + TATA	0.454718	0.0558799	0.0319147	0.104036	0.263757	0.0769052	0.0446794	1	0.0558799	0.0322623	0.341396	0.0108955	0.00629054	0.978797	0.10183	0.0587919	0.723129	0.190731	0.110118	0.476179	0.0366207	0.021143	0.376893	0.0168393	0.00972219	0.649399	0.295293	2.10361
ACT2 + EF1α + GAPDH + HIS + RA + RPL17 + TATA	0.458493	0.101213	0.0376046	0.121788	0.23285	0.0790856	0.0518782	1	0.101213	0.0584353	0.458845	0.0172547	0.00996198	1.29525	0.157745	0.0910744	0.839415	0.195458	0.112848	0.490929	0.0388254	0.0224159	0.460564	0.0238932	0.0137948	0.7575	0.347308	2.0455
ACT2 + EF1α + GAPDH + HIS + RA + RPL17	0.460405	0.116162	0.0456975	0.127221	0.182951	0.092386	0.0530943	1	0.116162	0.0670663	0.404207	0.0184712	0.0106644	1.24084	0.157861	0.0911409	0.779733	0.142653	0.0823609	0.545694	0.0504144	0.0291068	0.425718	0.0226032	0.01305	0.732699	0.337338	2.08549
ACT2 + Cpn60 + EF1α + GAPDH + HIS + RA + TATA	0.46143	0.0799797	0.0423639	0.129794	0.241066	0.067601	0.0584146	1	0.0799797	0.0461763	0.439492	0.0186186	0.0107494	1.23224	0.159938	0.0923401	0.783638	0.188908	0.109066	0.527444	0.0356557	0.0205858	0.393835	0.0230057	0.0132824	0.729442	0.336586	2.08783
ACT2 + EF1α + elF-5A + GAPDH + RA	0.461485	0.0616978	0.0374568	0.116089	0.206846	0.0734778	0.0588488	1	0.0616978	0.0356212	0.33113	0.0124031	0.00716091	1.19558	0.138793	0.0801323	0.800337	0.165547	0.0955784	0.730347	0.0536643	0.0309831	0.373148	0.0219593	0.0126782	0.738423	0.340771	1.96061
ACT2 + GAPDH + TATA	0.462286	0.0157827	0.0325266	0.169394	0.367086	0.0929764	0.0336966	1	0.0157827	0.00911215	1.62494	0.0528539	0.0305152	2.82377	0.478331	0.276164	1.6282	0.597689	0.345076	0.855605	0.0795511	0.0459289	1.25352	0.0422395	0.024387	1.53101	0.707764	3.47483
EF1α + GAPDH + HIS	0.462565	0.0224077	0.0356226	0.150578	0.242738	0.140126	0.043814	1	0.0224077	0.0129371	1.51728	0.0540495	0.0312055	2.51451	0.378631	0.218603	1.40913	0.34205	0.197482	0.762509	0.106847	0.0616882	0.980647	0.0429661	0.0248065	1.36401	0.630945	2.69777
ACT2 + elF-5A + GAPDH + HIS + RA + RP	0.463506	0.0524948	0.0357733	0.108507	0.182143	0.126816	0.0679838	1	0.0524948	0.0303079	0.34042	0.0121779	0.00703094	1.32282	0.143535	0.0828699	0.760147	0.138455	0.0799372	0.814152	0.103248	0.0596101	0.440622	0.0299552	0.0172946	0.779693	0.361392	1.96748
ACT2 + EF1α + elF-5A + GAPDH + HIS + RA + RP + TATA	0.464743	0.0419912	0.0269694	0.112561	0.218964	0.0955654	0.0664369	1	0.0419912	0.0242437	0.461663	0.0124508	0.00718847	1.56696	0.176378	0.101832	0.926681	0.20291	0.11715	0.760325	0.0726608	0.0419507	0.505252	0.0335674	0.0193801	0.870147	0.404394	1.91304
EF1α + GAPDH + HIS + TATA	0.46481	0.0197835	0.0234752	0.135217	0.322137	0.104104	0.0447478	1	0.0197835	0.011422	1.35982	0.0319219	0.0184301	2.26967	0.306898	0.177188	1.38747	0.446956	0.25805	0.581981	0.0605864	0.0349796	0.912751	0.0408436	0.023581	1.25195	0.581918	2.52222
ACT2 + EF1α + HIS + RA + RP + TATA	0.465595	0.0567898	0.0238977	0.123069	0.194295	0.0716696	0.0637519	1	0.0567898	0.0327876	0.291143	0.00695767	0.00401701	1.01858	0.125356	0.0723741	0.694807	0.134997	0.0779407	0.633017	0.0453681	0.0261933	0.349325	0.0222701	0.0128577	0.664479	0.309378	2.05029
ACT2 + elF-5A + GAPDH + RA + TATA	0.46644	0.0608511	0.0340768	0.101691	0.2864	0.0714625	0.0529849	1	0.0608511	0.0351324	0.310372	0.0105765	0.00610633	1.00116	0.101808	0.0587791	0.724188	0.207407	0.119747	0.515451	0.0368354	0.0212669	0.368113	0.0195045	0.0112609	0.653213	0.304685	2.08303
ACT2 + GAPDH	0.466489	0.0178414	0.0537005	0.209792	0.267906	0.143213	0.0263583	1	0.0178414	0.0103008	2.09397	0.112447	0.0649215	3.67691	0.771387	0.44536	1.79957	0.482115	0.278349	1.55574	0.222802	0.128635	1.63601	0.0431225	0.0248968	1.96037	0.91449	5.7622
ACT2 + GAPDH + HIS + RA + RPL17 + TATA	0.466891	0.115806	0.0427148	0.115265	0.248319	0.0910607	0.0477496	1	0.115806	0.0668608	0.382972	0.0163586	0.00944462	1.07017	0.123352	0.0712176	0.716437	0.177905	0.102714	0.408164	0.0371677	0.0214588	0.420931	0.0200993	0.0116043	0.666445	0.311157	2.14166
EF1α + HIS + TATA	0.466946	0.0206294	0.00744133	0.121943	0.281052	0.0392708	0.0424191	1	0.0206294	0.0119104	0.899753	0.00669536	0.00386557	1.8095	0.220656	0.127396	1.26978	0.356873	0.206041	0.497881	0.0195522	0.0112884	0.626385	0.0265707	0.0153406	1.01722	0.474985	2.05526
ACT2 + Cpn60 + EF1α + GAPDH + HIS + RA	0.467879	0.0925889	0.0516549	0.136659	0.191855	0.0795105	0.0602672	1	0.0925889	0.0534562	0.384473	0.0198599	0.0114661	1.17096	0.160022	0.092389	0.719502	0.13804	0.0796973	0.59339	0.0471807	0.0272398	0.354723	0.0213782	0.0123427	0.703841	0.329313	2.11887
ACT2 + EF1α + GAPDH + RA	0.471121	0.0877137	0.0504574	0.148218	0.219143	0.0814694	0.0492926	1	0.0877137	0.0506415	0.272453	0.0137473	0.00793699	0.76117	0.112819	0.065136	0.590057	0.129307	0.0746552	0.577385	0.0470392	0.0271581	0.305628	0.0150652	0.00869791	0.584449	0.275346	2.49331
ACT2 + GAPDH + RA + RP	0.472054	0.0748656	0.0457897	0.136927	0.192746	0.154478	0.0766807	1	0.0748656	0.0432237	0.25027	0.0114598	0.0066163	0.958228	0.131207	0.0757527	0.560641	0.108061	0.0623892	0.836028	0.129148	0.0745635	0.38006	0.0291432	0.0168259	0.664204	0.31354	2.01477
ACT2 + EF1α + elF-5A + GAPDH + HIS + RA + RP	0.472555	0.0465157	0.0310348	0.115871	0.175543	0.109486	0.0691529	1	0.0465157	0.0268559	0.414628	0.0128679	0.00742927	1.55264	0.179906	0.103869	0.883059	0.155015	0.0894979	0.886665	0.0970773	0.0560476	0.478802	0.0331105	0.0191164	0.8693	0.410792	1.88949
EF1α + elF-5A + GAPDH + HIS + RA + TATA	0.474719	0.0543335	0.0277233	0.0904986	0.271004	0.082476	0.0572058	1	0.0543335	0.0313694	0.363223	0.0100697	0.00581376	1.02942	0.0931607	0.0537864	0.745777	0.202109	0.116688	0.433794	0.0357776	0.0206562	0.365499	0.0209087	0.0120716	0.656285	0.311551	2.12112
ACT2 + elF-5A + GAPDH + HIS + RA	0.474889	0.0652301	0.0401745	0.106953	0.210723	0.0931981	0.0441887	1	0.0652301	0.0376606	0.2765	0.0111083	0.00641336	0.879393	0.0940533	0.0543017	0.642107	0.135306	0.0781192	0.537606	0.0501039	0.0289275	0.329616	0.0145653	0.0084093	0.61087	0.290095	2.33478
elF-5A + GAPDH + HIS + RA + RP + TATA	0.475863	0.0507732	0.029978	0.0831227	0.252267	0.131561	0.0758129	1	0.0507732	0.0293139	0.343162	0.0102873	0.0059394	1.20007	0.0997529	0.0575924	0.720004	0.181633	0.104866	0.554856	0.0729976	0.0421452	0.42254	0.032034	0.0184948	0.706772	0.336326	2.15951
ACT2 + elF-5A + GAPDH + RA + RP + TATA	0.475883	0.0479829	0.0323833	0.104036	0.243145	0.108722	0.0753416	1	0.0479829	0.0277029	0.37485	0.0121389	0.00700838	1.47375	0.153324	0.0885217	0.838981	0.203994	0.117776	0.785777	0.0854316	0.0493239	0.483164	0.0364024	0.0210169	0.826088	0.393121	1.99098
EF1α + elF-5A + GAPDH + HIS + RA + RP + TATA	0.476513	0.0450096	0.0259146	0.0940514	0.236254	0.113678	0.0757326	1	0.0450096	0.0259863	0.417492	0.0108191	0.00624642	1.42811	0.134316	0.0775475	0.842625	0.199074	0.114935	0.638268	0.0725573	0.041891	0.461906	0.0349813	0.0201965	0.798068	0.380289	2.06782
EF1α + GAPDH + RA + RP	0.476701	0.0727611	0.0386051	0.116272	0.202392	0.163806	0.0950962	1	0.0727611	0.0420086	0.274636	0.0106024	0.00612127	1.03311	0.120122	0.0693526	0.58687	0.118778	0.0685765	0.727359	0.119146	0.0687887	0.363128	0.0345321	0.0199371	0.664184	0.316617	2.08112
ACT2 + EF1α + GAPDH + RA + RPL17 + TATA	0.476795	0.112302	0.0404201	0.122919	0.246613	0.0746601	0.0599349	1	0.112302	0.0648379	0.445119	0.0179918	0.0103875	1.38258	0.169945	0.0981176	0.86105	0.212346	0.122598	0.526964	0.0393432	0.0227148	0.466844	0.0279803	0.0161544	0.780426	0.372103	2.0826
ACT2 + EF1α + GAPDH + GIIα + HIS + RA + TATA	0.47685	0.0588538	0.031672	0.144656	0.232815	0.0837718	0.0368301	1	0.0588538	0.0339792	0.387842	0.0122837	0.00709202	1.13353	0.163972	0.094669	0.656855	0.152926	0.0882916	0.535959	0.0448983	0.025922	0.352133	0.0129691	0.0074877	0.67772	0.323171	2.20074
ACT2 + GAPDH + HIS + RA + RP + RPL17 + TATA	0.476892	0.0982166	0.0379871	0.115379	0.216952	0.121313	0.0676465	1	0.0982166	0.0567054	0.437078	0.0166034	0.00958596	1.47725	0.170443	0.0984052	0.814885	0.176791	0.10207	0.606224	0.073543	0.04246	0.521546	0.0352807	0.0203693	0.809497	0.386043	2.09752
ACT2 + Cpn60 + GAPDH + HIS + RA + TATA	0.47772	0.0911674	0.0479992	0.124416	0.257903	0.077895	0.0555677	1	0.0911674	0.0526355	0.36428	0.0174851	0.010095	1.00986	0.125642	0.0725397	0.66142	0.170582	0.0984856	0.443859	0.0345744	0.0199615	0.35075	0.0194904	0.0112528	0.638361	0.304958	2.18955
ACT2 + Cpn60 + EF1α + GAPDH + RA + TATA	0.478805	0.0912043	0.0461704	0.132553	0.256358	0.0614943	0.0675446	1	0.0912043	0.0526568	0.423291	0.0195435	0.0112835	1.30445	0.172909	0.0998288	0.794736	0.203737	0.117628	0.572987	0.0352354	0.0203432	0.388935	0.0262704	0.0151672	0.7474	0.357859	2.1245
ACT2 + AP-2 + EF1α + GAPDH + HIS + RA + TATA	0.47892	0.0579352	0.0313907	0.131198	0.228787	0.0776414	0.0372504	1	0.0579352	0.0334489	0.418722	0.013144	0.00758868	1.31009	0.171881	0.0992353	0.773948	0.17707	0.102231	0.536682	0.0416687	0.0240575	0.427719	0.0159327	0.00919876	0.744526	0.356569	2.15302
ACT2 + Cpn60 + GAPDH + HIS + RA + RP + TATA	0.47902	0.0705641	0.0396614	0.122998	0.225001	0.109082	0.0743572	1	0.0705641	0.0407402	0.418705	0.0166064	0.00958772	1.40563	0.172889	0.0998172	0.760842	0.17119	0.0988366	0.651212	0.0710353	0.0410122	0.446123	0.0331725	0.0191521	0.780418	0.373836	2.12874
GAPDH + HIS + RA + RP + TATA	0.479461	0.0635238	0.0329999	0.102241	0.272332	0.150607	0.0716197	1	0.0635238	0.0366755	0.295768	0.00976032	0.00563513	0.836783	0.0855533	0.0493942	0.552991	0.150597	0.0869471	0.435671	0.065615	0.0378828	0.369392	0.0264558	0.0152742	0.581767	0.278935	2.5094
ACT2 + GAPDH + HIS + RA + RPL17	0.481748	0.136438	0.0533319	0.120447	0.192048	0.109603	0.0483196	1	0.136438	0.0787724	0.317176	0.0169156	0.00976623	0.978101	0.11781	0.0680175	0.634878	0.121927	0.0703946	0.44656	0.0489445	0.0282581	0.376081	0.0181721	0.0104916	0.625466	0.301317	2.2472
ACT2 + EF1α + GAPDH + RA + RPL17	0.481941	0.132295	0.0507442	0.129705	0.1881	0.0897149	0.0629813	1	0.132295	0.0763807	0.379917	0.0192786	0.0111305	1.33017	0.17253	0.0996102	0.791561	0.148893	0.0859634	0.606658	0.0544263	0.031423	0.425858	0.0268211	0.0154852	0.755694	0.3642	2.12618
ACT2 + GAPDH + RA + RPL17 + TATA	0.483057	0.13179	0.0470828	0.115206	0.267955	0.0881222	0.0566185	1	0.13179	0.0760892	0.356093	0.0167659	0.00967979	1.11375	0.12831	0.07408	0.71563	0.191757	0.110711	0.428168	0.0377311	0.021784	0.420107	0.0237858	0.0137328	0.672291	0.324755	2.19375
ACT2 + GAPDH + HIS + RA + RP + RPL17	0.483592	0.112677	0.0450061	0.119712	0.166502	0.141692	0.0711249	1	0.112677	0.0650542	0.381932	0.0171893	0.00992423	1.44659	0.173174	0.0999818	0.753815	0.125512	0.0724642	0.698361	0.0989522	0.0571301	0.492214	0.0350087	0.0202123	0.795486	0.38469	2.12027
EF1α + elF-5A + GAPDH + HIS + RA + RP	0.484533	0.0507772	0.030457	0.0948145	0.18801	0.132899	0.0803527	1	0.0507772	0.0293162	0.362173	0.0110307	0.00636859	1.39116	0.131902	0.0761539	0.783582	0.147321	0.085056	0.741861	0.0985923	0.0569223	0.427388	0.0343418	0.0198272	0.784361	0.380049	2.07616
ACT2 + EF1α + RA + RP + TATA	0.485586	0.0623093	0.0248139	0.124591	0.202303	0.0653004	0.0757216	1	0.0623093	0.0359743	0.256384	0.00636189	0.00367304	1.05016	0.130841	0.0755408	0.689696	0.139528	0.0805563	0.725375	0.0473673	0.0273475	0.336091	0.0254493	0.0146932	0.676285	0.328394	2.04262
ACT2 + AP-2 + EF1α + GAPDH + HIS + RA	0.486909	0.0663516	0.0389583	0.138204	0.177113	0.0908679	0.0364136	1	0.0663516	0.0383081	0.363411	0.0141579	0.00817405	1.25798	0.173858	0.100377	0.709565	0.125673	0.0725575	0.605707	0.0550393	0.0317769	0.390669	0.0142257	0.00821319	0.721222	0.35117	2.18863
ACT2 + Cpn60 + EF1α + GAPDH + HIS + RA + RP + TATA	0.487943	0.0633394	0.0353978	0.127837	0.214354	0.0962383	0.0744752	1	0.0633394	0.036569	0.484882	0.0171638	0.0099095	1.6051	0.20519	0.118467	0.867312	0.185912	0.107336	0.721691	0.0694543	0.0400995	0.479056	0.0356778	0.0205986	0.859673	0.419472	2.05215
TATA	0.48863	0.012047	0.0207933	0.0894985	0.570076	0.0212446	0.0532237	1	0.012047	0.00695533	0.979514	0.0203673	0.0117591	1.67058	0.149515	0.0863223	1.35814	0.774243	0.44701	0.260041	0.00552447	0.00318955	0.736104	0.0391782	0.0226195	1.00073	0.488987	2.05306
ACT2 + EF1α + GAPDH + HIS + RA + RP + RPL17 + TATA	0.488814	0.0874149	0.0336659	0.121008	0.207293	0.107063	0.0687046	1	0.0874149	0.050469	0.503526	0.0169517	0.00978704	1.67664	0.202886	0.117136	0.921163	0.190951	0.110246	0.677916	0.0725795	0.0419038	0.549303	0.0377396	0.021789	0.888091	0.434111	2.02473
EF1α + GAPDH + HIS + RA + RPL17 + TATA	0.489875	0.114247	0.0387914	0.101723	0.255592	0.097561	0.0602672	1	0.114247	0.0659604	0.407474	0.0158065	0.00912589	1.12548	0.114487	0.0660988	0.738883	0.188853	0.109034	0.371903	0.0362832	0.0209481	0.408243	0.0246037	0.0142049	0.67533	0.330827	2.19898
ACT2 + EF1α + elF-5A + GAPDH + RA + RP + TATA	0.490246	0.0426912	0.0279498	0.11211	0.228412	0.0941075	0.0753623	1	0.0426912	0.0246478	0.450317	0.0125863	0.0072667	1.70326	0.190952	0.110246	0.960722	0.219441	0.126694	0.860234	0.0809545	0.0467391	0.518153	0.0390493	0.0225451	0.915448	0.448794	1.91383
ACT2 + Cpn60 + EF1α + GAPDH + RA	0.49028	0.108758	0.0581273	0.141439	0.199002	0.0747167	0.0715562	1	0.108758	0.0627916	0.357782	0.0207969	0.0120071	1.24087	0.175507	0.101329	0.718808	0.143044	0.0825866	0.670873	0.0501254	0.0289399	0.342146	0.0244827	0.0141351	0.721746	0.353857	2.15126
ACT2 + AP-2 + GAPDH + HIS + RA + TATA	0.490372	0.065469	0.0352071	0.126319	0.24361	0.0894559	0.0305974	1	0.065469	0.0377986	0.344319	0.0121225	0.00699892	1.08488	0.137041	0.0791207	0.651896	0.158808	0.0916881	0.453052	0.0405282	0.023399	0.386297	0.0118197	0.00682409	0.653407	0.320412	2.24931
EF1α + elF-5A + GAPDH + RA + TATA	0.490664	0.059112	0.0291477	0.0857491	0.295385	0.0778722	0.0679236	1	0.059112	0.0341283	0.334333	0.00974503	0.0056263	1.06367	0.0912087	0.0526594	0.751612	0.222015	0.12818	0.46088	0.0358897	0.0207209	0.354836	0.0241017	0.0139151	0.660888	0.324274	2.16201
ACT2 + EF1α + elF-5A + HIS + RA + RP + TATA	0.491171	0.0460617	0.0242905	0.103758	0.189191	0.0662574	0.0685326	1	0.0460617	0.0265937	0.331453	0.00805114	0.00464833	1.34874	0.139942	0.0807953	0.843647	0.159611	0.0921513	0.738652	0.0489412	0.0282562	0.395113	0.0270781	0.0156336	0.776267	0.38128	2.03987
elF-5A + GAPDH + HIS + RA + RP	0.491326	0.0588158	0.0360316	0.0818552	0.198301	0.158446	0.0812337	1	0.0588158	0.0339573	0.278216	0.0100246	0.00578769	1.1231	0.0919312	0.0530765	0.639182	0.12675	0.0731793	0.646466	0.10243	0.0591381	0.378125	0.0307165	0.0177342	0.677514	0.33288	2.18111
ACT2 + Cpn60 + GAPDH + HIS + RA + RP	0.491355	0.0813623	0.0476048	0.128654	0.17498	0.127762	0.0786466	1	0.0813623	0.0469745	0.363359	0.0172977	0.00998681	1.36544	0.175669	0.101423	0.69572	0.121737	0.0702851	0.759243	0.0970027	0.0560045	0.410308	0.0322693	0.0186307	0.765679	0.37622	2.13681
EF1α + elF-5A + GAPDH + HIS + RA	0.492179	0.0634096	0.0355689	0.0907322	0.21819	0.0995245	0.0592216	1	0.0634096	0.0366095	0.297845	0.010594	0.00611647	0.934242	0.0847659	0.0489396	0.666051	0.145325	0.0839037	0.480734	0.0478448	0.0276232	0.317701	0.0188148	0.0108627	0.616096	0.303229	2.30343
ACT2 + GAPDH + GIIα + HIS + RA + RP + TATA	0.493225	0.0540555	0.032685	0.138269	0.216858	0.126072	0.0522819	1	0.0540555	0.031209	0.369429	0.0120748	0.00697138	1.29264	0.178731	0.103191	0.637622	0.138274	0.0798323	0.661892	0.0834462	0.0481777	0.398664	0.0208429	0.0120337	0.726707	0.358431	2.22503
ACT2 + EF1α + GAPDH + GIIα + HIS + RA	0.493864	0.0673013	0.0387914	0.153945	0.182678	0.0976042	0.0363962	1	0.0673013	0.0388564	0.332335	0.0128918	0.00744307	1.06259	0.16358	0.0944432	0.585931	0.107037	0.0617977	0.604778	0.0590289	0.0340803	0.311377	0.0113329	0.00654307	0.649501	0.320766	2.22817
ACT2 + EF1α + GAPDH + GIIα + HIS + RA + RP + TATA	0.494289	0.0487409	0.0289421	0.141034	0.207215	0.1113	0.0553411	1	0.0487409	0.0281406	0.434545	0.0125766	0.00726111	1.49155	0.210358	0.12145	0.743068	0.153975	0.0888975	0.7319	0.0814602	0.0470311	0.434122	0.0240248	0.0138707	0.805863	0.398329	2.14791
ACT2 + Cpn60 + GAPDH + RA + TATA	0.49508	0.106904	0.0536348	0.126603	0.279676	0.0726813	0.0659871	1	0.106904	0.0617213	0.335354	0.0179867	0.0103846	1.03892	0.13153	0.0759387	0.650317	0.181878	0.105007	0.47352	0.0344161	0.0198701	0.337549	0.0222739	0.0128598	0.639276	0.316493	2.24218
ACT2 + EF1α + GAPDH + HIS + RA + RP + RPL17	0.495336	0.0983322	0.039154	0.125539	0.162085	0.122369	0.0719018	1	0.0983322	0.0567721	0.457757	0.017923	0.0103479	1.67703	0.210533	0.121551	0.877113	0.142167	0.08208	0.777577	0.0951513	0.0549356	0.52666	0.0378678	0.021863	0.886023	0.438879	2.03792
ACT2 + EF1α + GAPDH + GIIα + RA + TATA	0.495543	0.0641327	0.0334992	0.149555	0.246628	0.0802009	0.0424027	1	0.0641327	0.037027	0.365925	0.0122582	0.00707728	1.18368	0.177025	0.102205	0.646954	0.159557	0.0921203	0.583904	0.0468296	0.0270371	0.341367	0.0144749	0.00835708	0.686971	0.340424	2.24553
ACT2 + elF-5A + GAPDH + RA	0.496403	0.0739179	0.0450096	0.104768	0.223856	0.0906854	0.054395	1	0.0739179	0.0426765	0.232844	0.0104802	0.00605076	0.880609	0.0922595	0.053266	0.623775	0.139636	0.0806188	0.611798	0.0554811	0.0320321	0.309478	0.016834	0.00971914	0.609751	0.302682	2.3415
ACT2 + elF-5A + HIS + RA + RP + TATA	0.497545	0.0519428	0.0286258	0.0942982	0.197686	0.0759012	0.067357	1	0.0519428	0.0299892	0.262162	0.00750462	0.0043328	1.12252	0.105852	0.0611136	0.720739	0.14248	0.082261	0.657616	0.0499139	0.0288178	0.352151	0.0237199	0.0136947	0.685865	0.341249	2.12985
ACT2 + Cpn60 + EF1α + GAPDH + HIS + RA + RP	0.497728	0.0716026	0.0416768	0.1334	0.169514	0.11028	0.0782548	1	0.0716026	0.0413398	0.43851	0.0182757	0.0105515	1.59577	0.212875	0.122903	0.818651	0.138773	0.0801203	0.835255	0.0921121	0.053181	0.450483	0.0352524	0.020353	0.856444	0.426276	2.05287
Cpn60 + EF1α + GAPDH + HIS + RA + TATA	0.498391	0.0902875	0.0449415	0.111272	0.265276	0.0834049	0.0679902	1	0.0902875	0.0521275	0.387566	0.0174178	0.0100562	1.06194	0.118165	0.0682226	0.682134	0.180954	0.104474	0.404351	0.0337249	0.0194711	0.340179	0.0231288	0.0133534	0.646029	0.321975	2.24771
ACT2 + elF-5A + GAPDH + RA + RP	0.498986	0.0555542	0.0388575	0.106953	0.18668	0.13108	0.0807547	1	0.0555542	0.0320742	0.30933	0.0120198	0.00693964	1.43711	0.153703	0.0887404	0.768172	0.143402	0.0827932	0.981104	0.128603	0.0742489	0.444133	0.0358659	0.0207072	0.823309	0.410819	1.93437
elF-5A + GAPDH + RA + RP + TATA	0.49899	0.0533672	0.0320754	0.0765374	0.272349	0.136731	0.0900821	1	0.0533672	0.0308116	0.312323	0.0100179	0.00578384	1.27873	0.0978703	0.0565054	0.720332	0.196182	0.113266	0.619293	0.0846766	0.048888	0.422396	0.0380503	0.0219684	0.725512	0.362023	2.20438
ACT2 + elF-5A + GAPDH + HIS + RA + RPL17 + TATA	0.49963	0.0977177	0.0363807	0.0971015	0.234776	0.0834472	0.0548585	1	0.0977177	0.0564173	0.419411	0.0152585	0.00880948	1.40789	0.136709	0.0789287	0.866267	0.203378	0.117421	0.507325	0.0423348	0.024442	0.463796	0.0254432	0.0146896	0.777449	0.388436	2.15109
ACT2 + Cpn60 + elF-5A + GAPDH + HIS + RA + TATA	0.500318	0.0700216	0.039579	0.10508	0.242808	0.0726481	0.0615203	1	0.0700216	0.040427	0.401793	0.0159026	0.00918134	1.33955	0.14076	0.0812676	0.808879	0.196402	0.113393	0.545183	0.0396065	0.0228668	0.396696	0.0244049	0.0140902	0.748684	0.37458	2.187
ACT2 + EF1α + HIS + RA + RP	0.500345	0.0664072	0.0287142	0.129832	0.13277	0.0854171	0.0670682	1	0.0664072	0.0383402	0.228387	0.00655795	0.00378623	0.922513	0.119772	0.0691502	0.6141	0.0815337	0.0470735	0.756438	0.0646128	0.0373042	0.300903	0.020181	0.0116515	0.637057	0.318748	2.17766
ACT2 + EF1α + elF-5A + HIS + RA + TATA	0.500731	0.0561565	0.0209085	0.101896	0.215145	0.0272576	0.0487456	1	0.0561565	0.032422	0.277456	0.00580117	0.00334931	0.962933	0.0981192	0.0566492	0.745965	0.16049	0.0926592	0.515019	0.0140381	0.00810493	0.304639	0.0148498	0.00857353	0.634335	0.317631	2.19399
GAPDH + HIS + RA + RP + RPL17 + TATA	0.500905	0.11091	0.0385771	0.0942361	0.236792	0.147005	0.0786466	1	0.11091	0.0640337	0.38502	0.014853	0.00857536	1.31222	0.123659	0.0713945	0.713592	0.168973	0.0975568	0.47604	0.0699803	0.0404032	0.472055	0.0371256	0.0214344	0.726488	0.363901	2.26552
GAPDH + RA + RP + TATA	0.501126	0.0716702	0.0359952	0.0986173	0.303337	0.161857	0.0884575	1	0.0716702	0.0413788	0.253298	0.00911753	0.00526401	0.827607	0.0816164	0.0471212	0.518203	0.15719	0.0907537	0.470488	0.0761518	0.0439663	0.356967	0.0315764	0.0182307	0.571094	0.28619	2.57344
ACT2 + Cpn60 + GAPDH + HIS + RA	0.501568	0.108449	0.0601662	0.131544	0.202554	0.0944273	0.0570597	1	0.108449	0.0626133	0.298802	0.0179778	0.0103795	0.912651	0.120054	0.069313	0.576726	0.116818	0.0674451	0.493905	0.0466382	0.0269266	0.302237	0.0172456	0.00995673	0.597387	0.29963	2.41568
ACT2 + AP-2 + EF1α + GAPDH + RA + TATA	0.501835	0.0634925	0.0334178	0.133809	0.242161	0.0729768	0.042912	1	0.0634925	0.0366574	0.400133	0.0133716	0.00772009	1.40138	0.187518	0.108263	0.7834	0.189709	0.109529	0.584825	0.0426786	0.0246405	0.428297	0.0183791	0.0106112	0.766339	0.384576	2.20473
ACT2 + AP-2 + GAPDH + HIS + RA + RP + TATA	0.502054	0.0522819	0.029431	0.124905	0.212607	0.11975	0.053008	1	0.0522819	0.030185	0.398829	0.0117379	0.00677689	1.4941	0.186619	0.107745	0.751315	0.159735	0.0922229	0.662664	0.0793539	0.045815	0.484259	0.0256696	0.0148204	0.798527	0.400904	2.19703
EF1α + elF-5A + GAPDH + RA + RP + TATA	0.502974	0.0462928	0.0269052	0.0904986	0.250335	0.115	0.0876141	1	0.0462928	0.0267272	0.398804	0.0107299	0.0061949	1.54996	0.140269	0.0809846	0.865177	0.216584	0.125045	0.715961	0.0823355	0.0475364	0.468679	0.0410628	0.0237076	0.833097	0.419026	2.10134
Cpn60 + EF1α + GAPDH + HIS + RA + RP + TATA	0.503519	0.0696289	0.0357854	0.111551	0.231098	0.114429	0.084879	1	0.0696289	0.0402003	0.441536	0.0158005	0.00912244	1.46752	0.163702	0.0945135	0.781105	0.180511	0.104218	0.60129	0.0688052	0.0397247	0.434629	0.0368908	0.0212989	0.787679	0.396611	2.20896
EF1α + GAPDH + HIS + RA + RP + RPL17 + TATA	0.503594	0.096788	0.0335692	0.103656	0.222957	0.127062	0.0782548	1	0.096788	0.0558806	0.460929	0.015473	0.00893336	1.54241	0.15988	0.0923068	0.836594	0.186525	0.10769	0.559826	0.0711326	0.0410684	0.508107	0.0397618	0.0229565	0.817978	0.411928	2.17695
ACT2 + GAPDH + RA + RPL17	0.503768	0.161151	0.0614864	0.121702	0.200539	0.110584	0.0595072	1	0.161151	0.0930404	0.276162	0.0169802	0.00980352	1.00483	0.122289	0.0706038	0.614289	0.123189	0.071123	0.484631	0.0535925	0.0309416	0.364581	0.0216952	0.0125257	0.624082	0.314393	2.26517
ACT2 + Cpn60 + EF1α + elF-5A + GAPDH + HIS + RA + TATA	0.504267	0.0628622	0.0355294	0.112183	0.229962	0.0642629	0.0632776	1	0.0628622	0.0362935	0.467702	0.0166172	0.00959394	1.53879	0.172626	0.0996656	0.914923	0.210398	0.121473	0.617886	0.0397071	0.0229249	0.432276	0.0273534	0.0157925	0.828597	0.417834	2.10601
ACT2 + GAPDH + HIS + RP + TATA	0.504581	0.0286221	0.0309417	0.148276	0.251942	0.136144	0.0584723	1	0.0286221	0.016525	1.17778	0.0364423	0.02104	2.88493	0.427768	0.246972	1.39874	0.352402	0.203459	1.05378	0.143466	0.0828301	1.09376	0.0639543	0.0369241	1.43483	0.723988	2.60898
ACT2 + GAPDH + RA + RP + RPL17 + TATA	0.505383	0.108358	0.0408517	0.115265	0.227651	0.12393	0.0782429	1	0.108358	0.0625607	0.420613	0.0171828	0.00992047	1.61187	0.185791	0.107267	0.831672	0.189331	0.10931	0.674036	0.0835333	0.048228	0.539831	0.0422379	0.0243861	0.846337	0.427724	2.14572
EF1α + GAPDH + HIS + RA + RPL17	0.50549	0.13459	0.0489367	0.104215	0.199509	0.11709	0.0632445	1	0.13459	0.0777057	0.341682	0.0167208	0.00965375	1.03906	0.108286	0.062519	0.658563	0.131389	0.0758576	0.399426	0.0467686	0.0270019	0.362533	0.0229282	0.0132376	0.633545	0.320251	2.27686
Cpn60 + GAPDH + HIS + RA + RP + TATA	0.506154	0.0790718	0.0407614	0.10319	0.246276	0.132458	0.0865126	1	0.0790718	0.0456521	0.366283	0.0149302	0.00861996	1.23844	0.127794	0.0737817	0.658911	0.162274	0.0936888	0.517469	0.0685429	0.0395733	0.393522	0.0340447	0.0196557	0.69577	0.352167	2.30225
ACT2 + elF-5A + GAPDH + HIS + RA + RPL17	0.506206	0.112099	0.0436886	0.098385	0.187258	0.0977381	0.0563973	1	0.112099	0.0647202	0.363988	0.0159021	0.0091811	1.36763	0.134554	0.0776847	0.80906	0.151503	0.0874701	0.567079	0.0554253	0.0319998	0.42923	0.0242074	0.0139762	0.756164	0.382774	2.19827
ACT2 + EF1α + elF-5A + GAPDH + HIS + RA + RPL17 + TATA	0.50655	0.0869741	0.0324911	0.10509	0.222916	0.0738781	0.0575613	1	0.0869741	0.0502145	0.485674	0.0157801	0.00911063	1.60745	0.168927	0.09753	0.971673	0.216601	0.125055	0.580236	0.0428667	0.0247491	0.49569	0.0285326	0.0164733	0.856787	0.434006	2.07418
ACT2 + Cpn60 + GAPDH + RA + RP + TATA	0.506982	0.0793649	0.0427395	0.124416	0.237204	0.10964	0.0860277	1	0.0793649	0.0458213	0.400068	0.0170987	0.00987194	1.52114	0.189254	0.109266	0.767766	0.182117	0.105145	0.732751	0.080339	0.0463837	0.449936	0.038707	0.0223475	0.811943	0.41164	2.17062
ACT2 + GAPDH + HIS + RA + TATA	0.507843	0.0735491	0.0398552	0.127391	0.286468	0.0842606	0.0340435	1	0.0735491	0.0424636	0.293905	0.0117136	0.00676287	0.655291	0.0834784	0.0481963	0.555857	0.159235	0.0919345	0.362313	0.0305287	0.0176258	0.322018	0.0109626	0.00632929	0.531564	0.269951	2.81062
ACT2 + EF1α + elF-5A + GAPDH + GIIα + HIS + RA + TATA	0.507881	0.048279	0.0274316	0.124951	0.222838	0.0777746	0.0442891	1	0.048279	0.0278739	0.419132	0.0114974	0.00663805	1.42968	0.178639	0.103137	0.7838	0.17466	0.10084	0.626358	0.0487148	0.0281255	0.39179	0.017352	0.0100182	0.775126	0.393672	2.2086
ACT2 + EF1α + elF-5A + GAPDH + RA + RP	0.507886	0.0481511	0.0327652	0.115907	0.178349	0.110119	0.079986	1	0.0481511	0.0278	0.395614	0.0129624	0.00748382	1.70869	0.198049	0.114344	0.913359	0.162897	0.0940486	1.05059	0.11569	0.0667936	0.488706	0.0390896	0.0225684	0.926161	0.470384	1.96161
ACT2 + EF1α + GAPDH + TATA	0.507898	0.0140298	0.0259908	0.167152	0.309414	0.0709858	0.0440381	1	0.0140298	0.00810014	1.55229	0.0403453	0.0232934	3.09216	0.51686	0.298409	1.74462	0.539808	0.311658	0.981529	0.0696746	0.0402266	1.11601	0.049147	0.0283751	1.5811	0.803038	3.52355
ACT2 + EF1α + elF-5A + HIS + RA + RP	0.50922	0.0520459	0.0274668	0.106157	0.138761	0.0770553	0.0720757	1	0.0520459	0.0300487	0.276676	0.00759941	0.00438752	1.30138	0.138151	0.0797615	0.786356	0.109115	0.0629978	0.879208	0.0677477	0.0391141	0.356183	0.0256721	0.0148218	0.766634	0.390386	2.00296
ACT2 + Cpn60 + elF-5A + GAPDH + HIS + RA	0.509978	0.0807361	0.0479829	0.107802	0.195762	0.0856269	0.0637757	1	0.0807361	0.046613	0.346302	0.0166166	0.00959359	1.2908	0.139151	0.0803389	0.746784	0.146192	0.0844042	0.61684	0.0528181	0.0304945	0.357769	0.022817	0.0131734	0.726416	0.370456	2.22311
ACT2 + EF1α + GAPDH + GIIα + HIS + RA + RP	0.51	0.0543513	0.0335692	0.14846	0.161783	0.127059	0.0569375	1	0.0543513	0.0313798	0.386904	0.0129881	0.00749866	1.46766	0.217888	0.125798	0.686306	0.111033	0.0641048	0.848978	0.10787	0.0622787	0.402561	0.0229208	0.0132334	0.798734	0.407354	2.14291
GAPDH + TATA	0.510652	0.0151682	0.0329714	0.132497	0.508115	0.153082	0.0513481	1	0.0151682	0.00875738	2.14416	0.0706961	0.0408164	2.73481	0.362354	0.209205	1.57089	0.798195	0.460838	0.492209	0.0753484	0.0435024	1.44178	0.0740327	0.0427428	1.56398	0.798648	4.39943
ACT2 + GAPDH + GIIα + HIS + RA + TATA	0.51075	0.0665563	0.0358069	0.141958	0.248282	0.0964113	0.0301315	1	0.0665563	0.0384263	0.31488	0.0112749	0.00650955	0.916255	0.130069	0.0750956	0.538375	0.133669	0.0771738	0.452359	0.0436125	0.0251797	0.307887	0.00927712	0.00535615	0.588293	0.300471	2.47024
ACT2 + AP-2 + EF1α + GAPDH + HIS + RA + RP + TATA	0.510753	0.0472274	0.0263187	0.129288	0.203504	0.105646	0.0559326	1	0.0472274	0.0272668	0.464659	0.0122292	0.00706055	1.69302	0.218887	0.126375	0.857811	0.174568	0.100787	0.732679	0.0774043	0.0446894	0.514661	0.0287863	0.0166198	0.877137	0.448001	2.12321
ACT2 + EF1α + HIS + RA + RPL17 + TATA	0.510828	0.115819	0.0313057	0.11318	0.199554	0.0433606	0.0519767	1	0.115819	0.0668683	0.311217	0.00974287	0.00562505	1.05281	0.119157	0.0687952	0.739406	0.147552	0.085189	0.441278	0.0191341	0.011047	0.340239	0.0176845	0.0102101	0.647491	0.330757	2.22067
ACT2 + Cpn60 + EF1α + elF-5A + GAPDH + HIS + RA	0.511256	0.0710619	0.0422279	0.115547	0.187405	0.0740834	0.0655521	1	0.0710619	0.0410276	0.420806	0.0177697	0.0102594	1.52059	0.1757	0.10144	0.869808	0.163006	0.0941118	0.699253	0.0518031	0.0299085	0.400561	0.0262576	0.0151598	0.818504	0.418465	2.13017
ACT2 + EF1α + HIS + RA + RP + RPL17 + TATA	0.511489	0.0979222	0.0299945	0.113414	0.175759	0.0804526	0.0711418	1	0.0979222	0.0565354	0.365903	0.010975	0.00633645	1.45669	0.165209	0.0953836	0.837888	0.147266	0.0850241	0.647593	0.0521006	0.0300803	0.434608	0.0309188	0.017851	0.790448	0.404306	2.1707
ACT2 + elF-5A + GAPDH + GIIα + HIS + RA + TATA	0.511684	0.053531	0.030653	0.119807	0.234685	0.0878092	0.0396058	1	0.053531	0.0309062	0.35449	0.0108662	0.00627359	1.23158	0.147553	0.0851898	0.677813	0.159072	0.0918404	0.553816	0.0486302	0.0280766	0.354566	0.0140429	0.00810766	0.695378	0.355814	2.2909
EF1α + GAPDH + RA + RPL17 + TATA	0.51198	0.129978	0.0424797	0.0992141	0.27698	0.0959839	0.0715562	1	0.129978	0.0750427	0.383608	0.0162956	0.00940824	1.18324	0.117394	0.0677775	0.742739	0.205724	0.118775	0.382941	0.0367562	0.0212212	0.405007	0.0289808	0.0167321	0.682923	0.349642	2.26895
ACT2 + AP-2 + GAPDH + HIS + RA	0.512081	0.0769978	0.0449437	0.13373	0.184865	0.107884	0.0284091	1	0.0769978	0.0444547	0.27933	0.0125541	0.00724812	0.994954	0.133055	0.0768192	0.567274	0.104869	0.060546	0.506445	0.0546371	0.0315448	0.339491	0.00964464	0.00556833	0.614582	0.314716	2.31251
ACT2 + EF1α + elF-5A + GAPDH + HIS + RA + RPL17	0.512084	0.0978302	0.0382873	0.107353	0.17997	0.0846481	0.059319	1	0.0978302	0.0564823	0.439262	0.0168182	0.00970997	1.59812	0.171563	0.0990518	0.931853	0.167706	0.0968248	0.650716	0.0550818	0.0318015	0.46833	0.0277809	0.0160393	0.848048	0.434271	2.10796
EF1α + GAPDH + HIS + RA + RP + RPL17	0.512317	0.11102	0.0400139	0.10603	0.172355	0.148206	0.0834777	1	0.11102	0.0640975	0.406355	0.0162599	0.00938765	1.52128	0.161302	0.0931277	0.777065	0.133931	0.077325	0.636469	0.0943287	0.0544607	0.477474	0.0398585	0.0230123	0.803108	0.411446	2.22392
ACT2 + AP-2 + GAPDH + RA + TATA	0.512323	0.0735933	0.0383395	0.128364	0.262696	0.0862189	0.0360835	1	0.0735933	0.0424891	0.313534	0.0120207	0.00694018	1.13259	0.145385	0.0839379	0.639236	0.167925	0.0969514	0.485475	0.0418572	0.0241662	0.37909	0.0136789	0.00789751	0.658322	0.337273	2.31526
AP-2 + EF1α + GAPDH + HIS + RA + TATA	0.513252	0.0641327	0.032264	0.112587	0.25105	0.0956908	0.0431872	1	0.0641327	0.037027	0.36634	0.0118196	0.00682404	1.14075	0.128434	0.0741512	0.672282	0.168777	0.0974432	0.412765	0.0394979	0.0228041	0.374574	0.0161768	0.00933968	0.661118	0.33932	2.31479
ACT2 + HIS + RA + RP + RPL17 + TATA	0.514176	0.112181	0.0347961	0.105498	0.182045	0.0922755	0.0703012	1	0.112181	0.0647678	0.294101	0.0102335	0.00590834	1.22745	0.129494	0.0747633	0.714645	0.130097	0.0751116	0.563872	0.0520316	0.0300405	0.393387	0.0276556	0.015967	0.698909	0.359362	2.26144
ACT2 + Cpn60 + EF1α + HIS + RA + RP + TATA	0.514226	0.0717715	0.0303939	0.121464	0.183509	0.0669368	0.0776994	1	0.0717715	0.0414373	0.350484	0.0106526	0.00615026	1.38601	0.168351	0.0971975	0.782088	0.14352	0.0828613	0.695792	0.0465741	0.0268896	0.371736	0.0288837	0.016676	0.764352	0.39305	2.18591
EF1α + GAPDH + GIIα + HIS + RA + RP + TATA	0.514264	0.0526643	0.0281494	0.126429	0.222895	0.131987	0.0629826	1	0.0526643	0.0304058	0.389577	0.0109664	0.00633143	1.34935	0.170596	0.0984938	0.654582	0.145903	0.084237	0.61123	0.0806745	0.0465774	0.38833	0.0244581	0.0141209	0.732178	0.376533	2.30563
GAPDH + HIS + RA + RP + RPL17	0.514584	0.130675	0.0471708	0.0951849	0.17962	0.176578	0.0848821	1	0.130675	0.0754452	0.319222	0.015058	0.00869372	1.24933	0.118917	0.0686568	0.6323	0.113574	0.0655719	0.537689	0.0949441	0.054816	0.431612	0.0366361	0.0211519	0.695025	0.357649	2.3285
EF1α + elF-5A + GAPDH + RA	0.514714	0.07181	0.0394509	0.084989	0.233554	0.0981252	0.0730677	1	0.07181	0.0414595	0.255525	0.0100807	0.00582008	0.949882	0.0807295	0.0466092	0.653068	0.152526	0.0880611	0.531977	0.0522003	0.0301379	0.295605	0.0215992	0.0124703	0.614343	0.316211	2.31394
Cpn60 + EF1α + GAPDH + HIS + RA + RP	0.515325	0.0803178	0.0433003	0.115333	0.181063	0.133808	0.0909201	1	0.0803178	0.0463715	0.386574	0.0167388	0.00966414	1.4358	0.165594	0.0956059	0.717169	0.129853	0.0749708	0.691829	0.0925725	0.0534468	0.398021	0.0361881	0.0208932	0.771565	0.397607	2.2422
ACT2 + GAPDH + GIIα + HIS + RA + RP	0.515496	0.0614511	0.0385771	0.146458	0.1661	0.147052	0.0536067	1	0.0614511	0.0354788	0.314006	0.0121134	0.00699369	1.23856	0.181397	0.10473	0.566411	0.0940811	0.0543177	0.774078	0.11383	0.0657197	0.359899	0.019293	0.0111388	0.708826	0.365397	2.22417
ACT2 + AP-2 + EF1α + GAPDH + RA	0.51601	0.074857	0.0430097	0.142768	0.181426	0.0879408	0.043003	1	0.074857	0.0432187	0.334511	0.0143872	0.00830646	1.35281	0.193139	0.111509	0.70717	0.128299	0.0740735	0.687855	0.0604905	0.0349242	0.384249	0.0165239	0.00954007	0.744433	0.384135	2.23903
ACT2 + AP-2 + GAPDH + HIS + RA + RP	0.516637	0.0594718	0.0353432	0.130842	0.160064	0.139997	0.0541842	1	0.0594718	0.0343361	0.34335	0.0121351	0.00700619	1.46648	0.191877	0.11078	0.68596	0.109797	0.0633915	0.775077	0.108508	0.0626472	0.451574	0.0244681	0.0141267	0.787073	0.406631	2.21052
ACT2 + HIS + RP + TATA	0.517156	0.0313057	0.0341405	0.141375	0.204895	0.0944258	0.0601658	1	0.0313057	0.0180744	0.833698	0.0284628	0.016433	2.58415	0.365335	0.210926	1.31412	0.269256	0.155455	1.0858	0.102528	0.0591946	0.862829	0.0519128	0.0299719	1.2801	0.662012	2.28754
EF1α + elF-5A + HIS + RA + RP + TATA	0.517411	0.0502361	0.0232296	0.0808621	0.204095	0.0829025	0.0796991	1	0.0502361	0.0290038	0.278921	0.00647921	0.00374078	1.18068	0.0954723	0.055121	0.743043	0.151651	0.0875559	0.599133	0.0496696	0.0286768	0.341572	0.027223	0.0157172	0.690558	0.357302	2.21801
EF1α + GAPDH + HIS + RA + TATA	0.51749	0.0720065	0.0361077	0.110891	0.295533	0.0913582	0.0491499	1	0.0720065	0.041573	0.3166	0.0114317	0.00660009	0.695998	0.0771799	0.0445598	0.576919	0.170499	0.0984375	0.32399	0.0295991	0.0170891	0.310345	0.0152534	0.00880658	0.537309	0.278052	2.77615
ACT2 + Cpn60 + EF1α + GAPDH + RA + RP + TATA	0.517606	0.0698448	0.0374301	0.129794	0.223304	0.0948773	0.084495	1	0.0698448	0.0403249	0.476219	0.0178249	0.0102912	1.75048	0.227202	0.131175	0.890558	0.198866	0.114815	0.810331	0.0768821	0.0443879	0.487517	0.0411928	0.0237826	0.902518	0.467149	2.08585
ACT2 + EF1α + elF-5A + RA + RP + TATA	0.518347	0.0477013	0.0256111	0.101896	0.194658	0.0598326	0.0792727	1	0.0477013	0.0275404	0.30467	0.00780293	0.00450503	1.4499	0.147739	0.0852971	0.866047	0.168583	0.0973314	0.849059	0.0508014	0.0293302	0.390576	0.030962	0.0178759	0.810041	0.419883	2.03954
ACT2 + EF1α + elF-5A + GAPDH + GIIα + HIS + RA	0.519237	0.0538219	0.0324176	0.130063	0.179682	0.088902	0.0446072	1	0.0538219	0.0310741	0.371265	0.0120355	0.00694871	1.39819	0.181852	0.104992	0.729123	0.13101	0.0756388	0.710346	0.0631512	0.0364603	0.358022	0.0159704	0.0092205	0.761158	0.395221	2.22944
ACT2 + EF1α + GAPDH + RA + RP + RPL17 + TATA	0.519259	0.0946555	0.0354788	0.121788	0.215111	0.107287	0.0779338	1	0.0946555	0.0546494	0.497205	0.0176402	0.0101846	1.83989	0.224077	0.129371	0.953983	0.205212	0.118479	0.754411	0.0809383	0.0467297	0.570017	0.0444236	0.025648	0.935918	0.485984	2.06428
ACT2 + EF1α + elF-5A + RA + TATA	0.519307	0.0615426	0.020848	0.0995194	0.227299	0.012047	0.0578179	1	0.0615426	0.0355316	0.241988	0.00504497	0.00291271	0.981735	0.0977017	0.0564081	0.75118	0.170742	0.0985782	0.566522	0.00682488	0.00394034	0.285146	0.0164865	0.00951851	0.637762	0.331194	2.17343
EF1α + elF-5A + GAPDH + RA + RP	0.520298	0.0535454	0.0324175	0.0907322	0.193923	0.138341	0.0954662	1	0.0535454	0.0309144	0.333196	0.0108014	0.00623618	1.52674	0.138524	0.0799771	0.796713	0.154501	0.0892014	0.877538	0.1214	0.0700902	0.428237	0.0408822	0.0236033	0.82707	0.430323	2.09105
ACT2 + AP-2 + elF-5A + GAPDH + HIS + RA + TATA	0.520376	0.0517463	0.028733	0.106461	0.230445	0.0822115	0.0401712	1	0.0517463	0.0298758	0.382711	0.0109964	0.0063488	1.42375	0.151574	0.0875111	0.798618	0.184037	0.106254	0.554585	0.0455933	0.0263233	0.430688	0.0173012	0.00998888	0.765059	0.398118	2.25715
Cpn60 + EF1α + GAPDH + RA + TATA	0.520479	0.106017	0.0501672	0.111223	0.288817	0.0789994	0.0807746	1	0.106017	0.0612087	0.361239	0.0181223	0.0104629	1.10358	0.122743	0.0708657	0.674942	0.194935	0.112546	0.423389	0.0334475	0.0193109	0.325418	0.0262855	0.0151759	0.648094	0.33732	2.31859
ACT2 + GAPDH + RA + RP + RPL17	0.520595	0.12762	0.0498129	0.120447	0.167898	0.148899	0.084492	1	0.12762	0.0736817	0.35497	0.0176821	0.0102088	1.59918	0.192618	0.111208	0.760115	0.127622	0.0736826	0.815807	0.121473	0.0701324	0.507023	0.0428394	0.0247333	0.839517	0.437048	2.16127
Cpn60 + EF1α + GAPDH + HIS + RA	0.520655	0.107464	0.056782	0.115863	0.210283	0.100686	0.0719904	1	0.107464	0.0620443	0.321864	0.0182761	0.0105517	0.969389	0.112316	0.0648456	0.598233	0.125798	0.0726297	0.441657	0.0444688	0.0256741	0.291351	0.0209744	0.0121096	0.603749	0.314345	2.37751
ACT2 + Cpn60 + EF1α + HIS + RA + TATA	0.520765	0.0929456	0.03633	0.122896	0.208817	0.0281748	0.059531	1	0.0929456	0.0536622	0.295985	0.0107531	0.00620831	0.993423	0.122087	0.0704871	0.682347	0.142485	0.082264	0.480001	0.0135239	0.00780804	0.283488	0.0168764	0.00974357	0.622541	0.324197	2.26476
ACT2 + HIS + RA + RP + TATA	0.52104	0.0656732	0.0285258	0.115619	0.205329	0.0841932	0.061406	1	0.0656732	0.0379164	0.214086	0.00610699	0.00352587	0.772415	0.0893061	0.0515609	0.55325	0.113598	0.0655859	0.533881	0.0449492	0.0259514	0.296835	0.0182275	0.0105236	0.561745	0.292691	2.62953
ACT2 + EF1α + GAPDH + GIIα + RA	0.521325	0.0754455	0.0424797	0.161729	0.187836	0.0959994	0.0429652	1	0.0754455	0.0435585	0.300489	0.0127647	0.00736968	1.10486	0.178687	0.103165	0.562018	0.105567	0.0609494	0.686593	0.0659125	0.0380546	0.29268	0.0125751	0.00726021	0.657773	0.342913	2.26308
ACT2 + GAPDH + GIIα + RA + RP + TATA	0.522286	0.0574392	0.0347239	0.141958	0.227597	0.129533	0.0604023	1	0.0574392	0.0331626	0.345761	0.0120062	0.00693176	1.37974	0.195864	0.113082	0.62483	0.142209	0.0821046	0.746965	0.0967569	0.0558626	0.394612	0.0238355	0.0137614	0.748651	0.39101	2.26757
ACT2 + EF1α + TATA	0.522396	0.0139107	0.012262	0.164669	0.263922	0.00693143	0.0414727	1	0.0139107	0.00803137	1.07341	0.0131622	0.00759917	2.73234	0.449933	0.259769	1.72407	0.455021	0.262707	1.00149	0.00694178	0.00400784	0.818956	0.0339643	0.0196093	1.39171	0.727024	2.71236
ACT2 + elF-5A + GAPDH + HIS + TATA	0.522705	0.0285355	0.0254017	0.122159	0.276747	0.0847802	0.0402507	1	0.0285355	0.016475	1.11156	0.0282355	0.0163018	2.69554	0.329285	0.190113	1.52444	0.421883	0.243575	0.821101	0.0696131	0.0401912	0.928131	0.0373579	0.0215686	1.34679	0.703976	2.5823
ACT2 + Cpn60 + HIS + RA + RP + TATA	0.523143	0.0815675	0.0347751	0.114704	0.190983	0.076716	0.0780963	1	0.0815675	0.047093	0.279763	0.00972878	0.00561692	1.15849	0.132883	0.0767201	0.659623	0.125977	0.0727329	0.613226	0.0470442	0.027161	0.327915	0.0256089	0.0147853	0.673169	0.352164	2.27796
ACT2 + elF-5A + RA + RP + TATA	0.523246	0.0549868	0.0312433	0.0900545	0.205812	0.07005	0.0800208	1	0.0549868	0.0317467	0.226095	0.00706395	0.00407837	1.18016	0.106279	0.0613603	0.72072	0.148333	0.0856399	0.759365	0.0531935	0.0307113	0.339396	0.0271588	0.0156801	0.70429	0.368517	2.13459
ACT2 + AP-2 + EF1α + GAPDH + HIS + RA + RP	0.523354	0.0526997	0.0310572	0.135011	0.156748	0.120853	0.0574199	1	0.0526997	0.0304262	0.417698	0.0129726	0.00748971	1.69624	0.22901	0.132219	0.808752	0.12677	0.0731907	0.849972	0.102721	0.0593062	0.488988	0.0280776	0.0162106	0.876941	0.458951	2.13083
ACT2 + EF1α + HIS + RA + RP + RPL17	0.523727	0.112335	0.0350947	0.117441	0.123174	0.0931909	0.0753264	1	0.112335	0.0648567	0.310387	0.0108929	0.00628903	1.42313	0.167134	0.0964947	0.780163	0.096096	0.055481	0.753861	0.070253	0.0405606	0.397894	0.0299719	0.0173043	0.777572	0.407235	2.18082
ACT2 + EF1α + GAPDH + GIIα + RA + RP + TATA	0.524026	0.0509401	0.0301182	0.144656	0.215064	0.112187	0.0627259	1	0.0509401	0.0294103	0.420205	0.0126558	0.00730683	1.6099	0.232882	0.134454	0.746382	0.16052	0.0926762	0.823562	0.0923927	0.0533429	0.435618	0.0273245	0.0157758	0.839279	0.439804	2.18414
GAPDH + HIS + RP + TATA	0.52413	0.0337755	0.0307698	0.124815	0.291785	0.178243	0.073011	1	0.0337755	0.0195003	1.24825	0.0384083	0.022175	2.8549	0.356334	0.20573	1.31412	0.38344	0.221379	0.842879	0.150237	0.0867393	1.13387	0.0827852	0.0477961	1.399	0.73326	2.70826
Cpn60 + EF1α + elF-5A + GAPDH + HIS + RA + TATA	0.5247	0.0690872	0.0363118	0.094052	0.248894	0.0771084	0.0721432	1	0.0690872	0.0398875	0.423707	0.0153856	0.00888285	1.39875	0.131556	0.0759537	0.830468	0.206698	0.119337	0.503297	0.0388084	0.022406	0.386439	0.0278789	0.0160959	0.757111	0.397256	2.25484
ACT2 + AP-2 + EF1α + elF-5A + GAPDH + HIS + RA + TATA	0.52487	0.0467563	0.0259844	0.11323	0.219126	0.0727426	0.0447625	1	0.0467563	0.0269947	0.448188	0.0116459	0.00672375	1.62298	0.18377	0.1061	0.904785	0.198262	0.114466	0.627132	0.0456192	0.0263382	0.464471	0.0207909	0.0120036	0.844593	0.443302	2.17841
EF1α + elF-5A + GAPDH + HIS + RA + RPL17 + TATA	0.525524	0.0962877	0.0324176	0.0856891	0.240772	0.0887877	0.0655521	1	0.0962877	0.0555917	0.442304	0.0143384	0.0082783	1.47022	0.125982	0.0727359	0.889395	0.214141	0.123634	0.468411	0.0415891	0.0240115	0.451803	0.0296166	0.0170992	0.787023	0.413599	2.21831
ACT2 + Cpn60 + GAPDH + HIS + RA + RPL17 + TATA	0.525802	0.117693	0.0490067	0.114765	0.229524	0.0842327	0.064039	1	0.117693	0.0679499	0.443355	0.0217274	0.0125443	1.44588	0.165937	0.0958036	0.802496	0.184192	0.106343	0.477622	0.0402314	0.0232276	0.436069	0.0279254	0.0161227	0.76757	0.40359	2.28634
elF-5A + GAPDH + RA + RP	0.525948	0.0641407	0.0399676	0.0733104	0.208031	0.171721	0.100308	1	0.0641407	0.0370316	0.234679	0.00937955	0.00541529	1.19584	0.0876678	0.050615	0.620214	0.129024	0.0744921	0.770652	0.132337	0.0764051	0.36764	0.0368771	0.021291	0.698171	0.367202	2.20266
Cpn60 + GAPDH + HIS + RA + RP	0.526223	0.0937011	0.0506503	0.106021	0.189827	0.159567	0.0939461	1	0.0937011	0.0540983	0.300797	0.0152354	0.00879618	1.16596	0.123616	0.0713696	0.574538	0.109063	0.0629676	0.594369	0.0948418	0.054757	0.347086	0.0326073	0.0188259	0.663791	0.349302	2.34917
ACT2 + EF1α + GAPDH	0.526432	0.0150412	0.0383911	0.193388	0.225005	0.0964554	0.0432932	1	0.0150412	0.00868405	1.81021	0.0694961	0.0401236	3.79983	0.734841	0.42426	1.91386	0.430626	0.248622	1.52955	0.147533	0.0851784	1.28216	0.0555089	0.0320481	1.88927	0.994572	5.33561
ACT2 + Cpn60 + elF-5A + GAPDH + RA + TATA	0.526616	0.0787437	0.042719	0.103823	0.257946	0.0675872	0.0711536	1	0.0787437	0.0454627	0.381281	0.0162879	0.00940385	1.4381	0.149307	0.0862026	0.824746	0.21274	0.122825	0.595599	0.0402549	0.0232412	0.392291	0.0279129	0.0161155	0.772002	0.406549	2.24418
ACT2 + GAPDH + HIS + RP	0.527031	0.0330376	0.0377407	0.163102	0.178417	0.171233	0.0609049	1	0.0330376	0.0190742	1.23341	0.0465498	0.0268755	3.30822	0.539576	0.311525	1.42282	0.253855	0.146563	1.49795	0.2565	0.14809	1.20759	0.0735482	0.0424631	1.61167	0.849398	3.67
EF1α + GAPDH + GIIα + HIS + RA + TATA	0.527072	0.0651382	0.0318763	0.128214	0.25559	0.103269	0.0425754	1	0.0651382	0.0376076	0.335012	0.010679	0.0061655	0.963316	0.123511	0.0713089	0.555213	0.141907	0.0819298	0.412169	0.0425642	0.0245745	0.298543	0.0127106	0.00733845	0.594042	0.313103	2.43575
ACT2 + elF-5A + GAPDH + RA + RPL17 + TATA	0.527537	0.107773	0.0389089	0.0941338	0.248418	0.0797524	0.063403	1	0.107773	0.0622229	0.400845	0.0155964	0.0090046	1.524	0.14346	0.0828264	0.8933	0.221912	0.128121	0.547587	0.0436714	0.0252137	0.470714	0.0298447	0.0172309	0.806074	0.425234	2.21155
AP-2 + EF1α + GAPDH + HIS + RA + RP + TATA	0.527925	0.0509401	0.0252673	0.113063	0.218762	0.125375	0.0637125	1	0.0509401	0.0294103	0.420584	0.010627	0.00613552	1.5598	0.176356	0.101819	0.771298	0.168731	0.0974169	0.611906	0.0767178	0.044293	0.471708	0.0300537	0.0173515	0.805882	0.425445	2.2843
ACT2 + EF1α + GIIα + HIS + RA + RP + TATA	0.528086	0.0540458	0.0254212	0.136213	0.175557	0.085991	0.0559412	1	0.0540458	0.0312034	0.309278	0.00786222	0.00453925	1.27458	0.173614	0.100236	0.65561	0.115097	0.0664513	0.706988	0.0607946	0.0350998	0.332195	0.0185834	0.0107291	0.713108	0.376582	2.27051
ACT2 + elF-5A + HIS + RA + RP	0.52812	0.0602628	0.0330786	0.0952604	0.141682	0.0909421	0.0712395	1	0.0602628	0.0347928	0.201394	0.00666185	0.00384622	1.03657	0.0987441	0.0570099	0.641864	0.0909408	0.0525047	0.791946	0.0720212	0.0415815	0.303845	0.0216458	0.0124972	0.662603	0.349934	2.09752
ACT2 + EF1α + elF-5A + HIS + RA	0.528326	0.0656488	0.0265008	0.104447	0.157452	0.0331476	0.0493298	1	0.0656488	0.0379023	0.215568	0.00571272	0.00329824	0.862311	0.0900658	0.0519995	0.668122	0.105197	0.0607356	0.590387	0.0195699	0.0112987	0.255323	0.012595	0.00727174	0.598618	0.316265	2.40829
AP-2 + GAPDH + HIS + RA + RP + TATA	0.528989	0.0574392	0.0286662	0.105311	0.23191	0.145116	0.0616484	1	0.0574392	0.0331626	0.346118	0.00992188	0.0057284	1.32994	0.140057	0.0808618	0.649253	0.150568	0.0869305	0.528286	0.0766629	0.0442614	0.433011	0.0266945	0.0154121	0.714434	0.377928	2.37327
ACT2 + Cpn60 + GAPDH + RA	0.529471	0.13263	0.0702732	0.136197	0.21397	0.0922672	0.0703976	1	0.13263	0.0765737	0.256353	0.0180147	0.0104008	0.921657	0.125527	0.0724729	0.544892	0.116591	0.0673136	0.549772	0.0507259	0.0292866	0.277466	0.0195329	0.0112774	0.59169	0.313283	2.44986
ACT2 + elF-5A + GAPDH + GIIα + HIS + RA	0.529482	0.0608381	0.036881	0.124891	0.186882	0.10259	0.0392708	1	0.0608381	0.0351249	0.299245	0.0110365	0.0063719	1.17048	0.146182	0.0843985	0.607905	0.113607	0.0655908	0.628417	0.0644694	0.0372214	0.313901	0.0123271	0.00711707	0.669991	0.354748	2.32101
GAPDH + GIIα + HIS + RA + RP + TATA	0.530014	0.0595072	0.0323833	0.120807	0.23672	0.152631	0.0607232	1	0.0595072	0.0343565	0.316535	0.0102505	0.0059181	1.12296	0.135661	0.0783237	0.536166	0.126921	0.0732779	0.527651	0.0805357	0.0464973	0.345099	0.0209555	0.0120987	0.641401	0.339951	2.3975
elF-5A + GAPDH + HIS + RA + RPL17 + TATA	0.530068	0.110333	0.036881	0.0731653	0.257522	0.102409	0.0637757	1	0.110333	0.0637008	0.366928	0.0135327	0.0078131	1.24103	0.0908006	0.0524237	0.76658	0.197411	0.113975	0.386463	0.0395772	0.0228499	0.411614	0.026251	0.015156	0.695436	0.368628	2.30945
ACT2 + Cpn60 + EF1α + GAPDH + HIS + RA + RPL17 + TATA	0.530091	0.104899	0.0438231	0.120679	0.218318	0.0745522	0.0655526	1	0.104899	0.0605634	0.509909	0.0223458	0.0129013	1.6457	0.1986	0.114662	0.908961	0.198442	0.114571	0.550476	0.0410392	0.023694	0.469733	0.0307922	0.0177779	0.847462	0.449232	2.20662
ACT2 + Cpn60 + elF-5A + GAPDH + HIS + RA + RP + TATA	0.53059	0.0558335	0.0353274	0.106183	0.216266	0.100208	0.077174	1	0.0558335	0.0322355	0.448256	0.0158357	0.00914276	1.72653	0.183327	0.105844	0.891584	0.192819	0.111324	0.742816	0.0744362	0.0429758	0.482049	0.0372016	0.0214784	0.881872	0.467912	2.16182
ACT2 + Cpn60 + GAPDH + RA + RP	0.531005	0.0942423	0.0529032	0.131544	0.178245	0.132225	0.0934392	1	0.0942423	0.0544108	0.334389	0.0176903	0.0102135	1.49234	0.196308	0.113338	0.690449	0.123069	0.0710539	0.901897	0.119254	0.0688512	0.407615	0.0380872	0.0219896	0.804448	0.427166	2.15799
ACT2 + EF1α + GAPDH + HIS + RP + TATA	0.53123	0.0241606	0.0256976	0.150094	0.233192	0.114425	0.0612405	1	0.0241606	0.0139492	1.20537	0.0309753	0.0178836	3.05408	0.4584	0.264657	1.50442	0.350818	0.202545	1.11494	0.127577	0.0736565	1.03559	0.0634201	0.0366156	1.48573	0.789267	2.9144
ACT2 + AP-2 + EF1α + HIS + RA + TATA	0.531387	0.0663292	0.0234798	0.124003	0.194267	0.0408551	0.0349918	1	0.0663292	0.0382952	0.279813	0.00656996	0.00379317	1.06721	0.132337	0.0764046	0.672856	0.130714	0.0754676	0.489809	0.0200112	0.0115535	0.312221	0.0109252	0.00630767	0.636984	0.338485	2.31251
ACT2 + Cpn60 + EF1α + elF-5A + GAPDH + RA + TATA	0.532245	0.0693083	0.0376662	0.112123	0.241115	0.0586781	0.0717715	1	0.0693083	0.0400151	0.456987	0.0172129	0.0099379	1.66811	0.187033	0.107984	0.946739	0.228273	0.131793	0.678624	0.0398203	0.0229903	0.433465	0.0311104	0.0179616	0.863988	0.459853	2.1523
EF1α + HIS + RA + RP + TATA	0.532255	0.0638813	0.0219127	0.0991997	0.213425	0.0930047	0.0762475	1	0.0638813	0.0368819	0.230614	0.0050534	0.00291758	0.820505	0.0813938	0.0469928	0.573914	0.122487	0.0707182	0.477469	0.0444069	0.0256383	0.286155	0.0218186	0.012597	0.564776	0.300605	2.61134
elF-5A + GAPDH + HIS + RA + TATA	0.532281	0.0627744	0.0318807	0.0765374	0.29708	0.0977381	0.0535559	1	0.0627744	0.0362428	0.279171	0.00890018	0.00513852	0.782494	0.0598901	0.0345775	0.602959	0.179127	0.103419	0.339276	0.0331602	0.019145	0.313414	0.0167852	0.00969092	0.552886	0.29429	2.68269
ACT2 + AP-2 + elF-5A + GAPDH + HIS + RA	0.532332	0.0588463	0.0352357	0.109298	0.180951	0.0964509	0.0395259	1	0.0588463	0.0339749	0.327223	0.0115299	0.00665682	1.38616	0.151505	0.0874713	0.736142	0.133206	0.0769063	0.629417	0.0607078	0.0350496	0.393852	0.0155674	0.00898783	0.745466	0.396835	2.29953
ACT2 + EF1α + HIS + RA + RPL17	0.532361	0.136453	0.0394789	0.118012	0.13875	0.0510753	0.0536288	1	0.136453	0.0787813	0.247248	0.00976108	0.00563556	0.959084	0.113183	0.0653463	0.661036	0.0917188	0.0529539	0.490116	0.0250328	0.0144527	0.29132	0.0156232	0.00902004	0.608134	0.323747	2.35119
ACT2 + EF1α + GAPDH + GIIα + HIS + RA + RPL17 + TATA	0.532439	0.0937042	0.0352759	0.133456	0.211177	0.0896987	0.0470164	1	0.0937042	0.0541002	0.457054	0.016123	0.0093086	1.52952	0.204124	0.117851	0.778944	0.164495	0.0949713	0.55829	0.0500778	0.0289124	0.425848	0.0200218	0.0115596	0.791609	0.421484	2.30938
ACT2 + Cpn60 + EF1α + GAPDH + GIIα + HIS + RA + TATA	0.532567	0.0722653	0.0386421	0.140467	0.218261	0.0784112	0.0521817	1	0.0722653	0.0417224	0.440148	0.0170082	0.00981969	1.46434	0.205692	0.118757	0.733417	0.160076	0.0924201	0.594395	0.0466072	0.0269087	0.371345	0.0193774	0.0111876	0.767274	0.408625	2.32504
ACT2 + elF-5A + GAPDH + HIS + RA + RP + RPL17 + TATA	0.532811	0.0856001	0.0351106	0.0994177	0.20937	0.110669	0.0713385	1	0.0856001	0.0494212	0.465429	0.0163415	0.00943479	1.80333	0.179283	0.103509	0.946789	0.198229	0.114448	0.69764	0.0772075	0.0445758	0.552633	0.039424	0.0227614	0.910971	0.485375	2.14084
ACT2 + Cpn60 + EF1α + HIS + RA + RP	0.53285	0.0828427	0.0364876	0.126939	0.130649	0.0778946	0.0826536	1	0.0828427	0.0478293	0.295251	0.010773	0.00621979	1.34322	0.170508	0.0984426	0.719752	0.0940352	0.0542912	0.819808	0.0638586	0.0368688	0.331656	0.0274126	0.0158267	0.751615	0.400498	2.17676
ACT2 + EF1α + RA + RPL17 + TATA	0.533089	0.13194	0.0333509	0.113057	0.208642	0.0320216	0.0616554	1	0.13194	0.0761756	0.2776	0.00925823	0.00534524	1.09212	0.123472	0.0712866	0.742804	0.15498	0.0894778	0.470318	0.0150603	0.00869509	0.325428	0.0200644	0.0115842	0.651379	0.347243	2.27597
GAPDH + RA + RP + RPL17 + TATA	0.533326	0.125476	0.0421286	0.0899049	0.253851	0.15531	0.0934392	1	0.125476	0.0724434	0.35842	0.0150997	0.00871783	1.42273	0.12791	0.0738491	0.712179	0.180788	0.104378	0.515104	0.080001	0.0461886	0.482265	0.0450625	0.0260168	0.74845	0.399168	2.35476
EF1α + elF-5A + GAPDH + GIIα + HIS + RA + TATA	0.533333	0.0521376	0.026583	0.108165	0.24071	0.0934764	0.0503264	1	0.0521376	0.0301016	0.373827	0.00993743	0.00573738	1.28582	0.139081	0.0802982	0.695881	0.167506	0.0967094	0.511334	0.0477976	0.027596	0.345343	0.0173799	0.0100343	0.702034	0.374418	2.35944
EF1α + GAPDH + GIIα + HIS + RA + RP	0.533465	0.0598468	0.0334498	0.132626	0.17202	0.153758	0.0660088	1	0.0598468	0.0345526	0.334071	0.0111746	0.00645166	1.30211	0.172694	0.0997047	0.583849	0.100433	0.0579853	0.70547	0.108471	0.062626	0.349047	0.0230401	0.0133022	0.712425	0.380054	2.32967
ACT2	0.533614	0.0211048	0.0345074	0.244567	0.100226	0.0467346	0.0105704	1	0.0211048	0.0121849	0.93326	0.0322044	0.0185932	3.01827	0.738171	0.426183	1.81248	0.181658	0.10488	2.60416	0.121704	0.0702661	0.94814	0.0100222	0.00578631	1.71939	0.917489	4.55352
ACT2 + HIS + RA + RP + RPL17	0.533727	0.132173	0.0417032	0.108715	0.123375	0.110047	0.0750612	1	0.132173	0.0763103	0.231033	0.00963484	0.00556268	1.1531	0.125359	0.0723761	0.635358	0.0783874	0.045257	0.658134	0.0724259	0.0418151	0.346787	0.0260303	0.0150286	0.670736	0.35799	2.28179
ACT2 + EF1α + GAPDH + RA + RP + RPL17	0.533782	0.108551	0.0421602	0.127221	0.162643	0.12515	0.0831727	1	0.108551	0.0626719	0.443918	0.0187157	0.0108055	1.86896	0.237771	0.137277	0.905941	0.147344	0.0850694	0.901176	0.112782	0.0651147	0.546027	0.0454145	0.0262201	0.944337	0.50407	2.0719
ACT2 + EF1α + elF-5A + HIS + RA + RPL17 + TATA	0.53413	0.0974185	0.0273077	0.0954915	0.19367	0.0417301	0.0584416	1	0.0974185	0.0562446	0.351108	0.00958793	0.0055356	1.38838	0.132578	0.0765441	0.890309	0.172426	0.0995501	0.542466	0.0226372	0.0130696	0.386474	0.0225862	0.0130401	0.759789	0.405826	2.21802
ACT2 + Cpn60 + EF1α + elF-5A + HIS + RA + TATA	0.534329	0.0712319	0.0297232	0.103961	0.201409	0.0299945	0.0649262	1	0.0712319	0.0411258	0.336323	0.0099966	0.00577154	1.32093	0.137326	0.0792853	0.831082	0.167387	0.096641	0.583066	0.0174888	0.0100971	0.330542	0.0214608	0.0123904	0.733658	0.392015	2.23992
EF1α + GAPDH + RA + RPL17	0.534339	0.158929	0.0561571	0.101815	0.210247	0.119928	0.0780562	1	0.158929	0.0917574	0.30309	0.0170207	0.00982689	1.0838	0.110347	0.0637088	0.643152	0.135221	0.0780698	0.421578	0.0505591	0.0291903	0.348309	0.0271877	0.0156968	0.633321	0.338408	2.36767
ACT2 + elF-5A + GAPDH + GIIα + HIS + RA + RP + TATA	0.534551	0.0464087	0.0309625	0.119332	0.209242	0.114727	0.0579083	1	0.0464087	0.0267941	0.401648	0.012436	0.00717995	1.60373	0.191376	0.110491	0.763691	0.159796	0.0922585	0.75315	0.0864063	0.0498867	0.436718	0.0252896	0.014601	0.826489	0.441801	2.24852
ACT2 + AP-2 + EF1α + elF-5A + GAPDH + HIS + RA	0.534786	0.0521602	0.0312616	0.116646	0.174701	0.0834812	0.0448826	1	0.0521602	0.0301147	0.400826	0.0125304	0.00723445	1.6162	0.188523	0.108844	0.859148	0.150094	0.0866568	0.711335	0.0593831	0.0342848	0.434882	0.0195186	0.0112691	0.837066	0.447651	2.21001
GAPDH + HIS + RA + RPL17 + TATA	0.53479	0.134191	0.0450469	0.0899049	0.27867	0.115592	0.0570597	1	0.134191	0.0774755	0.320253	0.0144264	0.00832909	0.8702	0.0782352	0.0451691	0.595669	0.165995	0.0958372	0.281901	0.0325856	0.0188133	0.357637	0.0204067	0.0117818	0.570943	0.305335	2.57434
AP-2 + EF1α + GAPDH + HIS + RA	0.534836	0.0754455	0.041801	0.117234	0.192698	0.11505	0.0431227	1	0.0754455	0.0435585	0.300901	0.012578	0.0072619	1.0567	0.123881	0.0715229	0.588391	0.113382	0.0654611	0.452932	0.0521097	0.0300856	0.327162	0.0141081	0.00814531	0.621014	0.332141	2.38731
ACT2 + GAPDH + GIIα + HIS + RA + RPL17 + TATA	0.534877	0.105263	0.0394834	0.129491	0.221379	0.1013	0.0427432	1	0.105263	0.0607733	0.391266	0.0154485	0.00891922	1.32993	0.172214	0.0994277	0.672745	0.148932	0.0859857	0.485483	0.0491796	0.0283939	0.389886	0.016665	0.00962152	0.711551	0.380593	2.39055
ACT2 + GAPDH + GIIα + RA + TATA	0.534881	0.074356	0.0387903	0.147197	0.267988	0.0946025	0.0354847	1	0.074356	0.0429295	0.281651	0.0109253	0.00630775	0.924836	0.136133	0.0785964	0.508117	0.136169	0.0786173	0.484587	0.0458432	0.0264676	0.288745	0.010246	0.00591554	0.581323	0.310938	2.51206
ACT2 + EF1α + elF-5A + GAPDH + GIIα + RA + TATA	0.534935	0.0504023	0.0283162	0.126356	0.232893	0.0738075	0.0501254	1	0.0504023	0.0290998	0.403214	0.0114175	0.00659191	1.53379	0.193804	0.111893	0.79339	0.184775	0.10668	0.689319	0.0508769	0.0293738	0.387398	0.0194185	0.0112113	0.801185	0.428582	2.26047
ACT2 + AP-2 + EF1α + HIS + RA + RP + TATA	0.535041	0.0524663	0.0209968	0.122785	0.170898	0.0783873	0.0565724	1	0.0524663	0.0302914	0.333888	0.00701056	0.00404755	1.47324	0.180891	0.104437	0.772575	0.132031	0.0762284	0.707886	0.0554892	0.0320367	0.403515	0.0228278	0.0131797	0.78185	0.418322	2.25537
Cpn60 + elF-5A + GAPDH + HIS + RA + TATA	0.535073	0.0784443	0.0410782	0.0828419	0.266984	0.0889889	0.071629	1	0.0784443	0.0452898	0.349086	0.0143399	0.00827912	1.17116	0.0970209	0.056015	0.707912	0.189001	0.10912	0.420314	0.0374033	0.0215948	0.343102	0.0245761	0.014189	0.665262	0.355964	2.35074
EF1α + elF-5A + GAPDH + HIS + RA + RPL17	0.535312	0.11044	0.0392991	0.0851312	0.193168	0.103728	0.0688296	1	0.11044	0.0637625	0.387271	0.0152194	0.00878692	1.43855	0.122465	0.0707054	0.834075	0.161117	0.0930209	0.516694	0.0535955	0.0309434	0.416323	0.0286553	0.0165442	0.765485	0.409774	2.28418
Cpn60 + EF1α + elF-5A + GAPDH + HIS + RA	0.535903	0.0796927	0.0444162	0.0950735	0.201886	0.0905572	0.0761769	1	0.0796927	0.0460106	0.368434	0.0163644	0.00944802	1.3576	0.129072	0.0745198	0.769865	0.155425	0.0897346	0.561929	0.0508867	0.0293795	0.347011	0.0264343	0.0152618	0.73414	0.393428	2.31036
ACT2 + EF1α + elF-5A + GAPDH + RA + RPL17 + TATA	0.536121	0.0941481	0.0341025	0.103748	0.232942	0.0693474	0.0652576	1	0.0941481	0.0543564	0.47711	0.0162706	0.00939386	1.75342	0.181915	0.105029	1.01409	0.236223	0.136383	0.631548	0.0437962	0.0252858	0.506855	0.0330761	0.0190965	0.89717	0.480992	2.152
Cpn60 + EF1α + GAPDH + RA + RP + TATA	0.536128	0.0784022	0.0382344	0.111272	0.244534	0.115874	0.0981948	1	0.0784022	0.0452655	0.425629	0.0162737	0.00939561	1.59959	0.17799	0.102763	0.791738	0.193607	0.111779	0.667647	0.0773628	0.0446654	0.436487	0.0428608	0.0247457	0.820182	0.439723	2.27809
ACT2 + AP-2 + GAPDH + RA + RP + TATA	0.536264	0.0557253	0.0308107	0.126319	0.22286	0.122086	0.0612575	1	0.0557253	0.032173	0.378065	0.0116485	0.00672524	1.63368	0.206365	0.119145	0.75665	0.168627	0.0973569	0.747959	0.0913155	0.052721	0.495129	0.0303304	0.0175112	0.835247	0.447913	2.25588
ACT2 + Cpn60 + EF1α + GAPDH + RA + RP	0.536953	0.080713	0.0451148	0.136659	0.171454	0.111051	0.0905296	1	0.080713	0.0465997	0.422228	0.0190487	0.0109978	1.76383	0.241044	0.139167	0.83592	0.143322	0.0827467	0.979633	0.108789	0.0628094	0.455079	0.0411981	0.0237858	0.909449	0.488331	2.07097
GAPDH + HIS + RA + RP	0.536963	0.0770559	0.0426209	0.105472	0.207088	0.188945	0.0772891	1	0.0770559	0.0444883	0.219217	0.00934325	0.00539433	0.703745	0.0742252	0.0428539	0.44558	0.0922745	0.0532747	0.49665	0.0938397	0.0541784	0.310829	0.0240237	0.0138701	0.529337	0.284234	2.82398
Cpn60 + GAPDH + RA + RP + TATA	0.537526	0.0914887	0.0446828	0.101145	0.265455	0.137809	0.102787	1	0.0914887	0.052821	0.33762	0.0150858	0.00870981	1.3274	0.134259	0.0775147	0.647352	0.171843	0.0992136	0.569349	0.0784615	0.0452997	0.387738	0.0398543	0.0230099	0.711576	0.382491	2.38534
EF1α + GAPDH + RA + RP + RPL17 + TATA	0.537822	0.106721	0.0356616	0.101723	0.234874	0.130688	0.0905296	1	0.106721	0.0616153	0.447511	0.015959	0.00921391	1.69517	0.172437	0.0995566	0.857649	0.201439	0.116301	0.614262	0.0802768	0.0463478	0.523694	0.0474098	0.0273721	0.856381	0.460581	2.25205
ACT2 + Cpn60 + GAPDH + HIS + RA + RPL17	0.537864	0.135358	0.0590295	0.119115	0.180146	0.098689	0.0669359	1	0.135358	0.078149	0.388265	0.0229191	0.0132323	1.41039	0.167998	0.0969937	0.73984	0.133279	0.0769486	0.528376	0.0521449	0.0301059	0.399321	0.0267289	0.015432	0.744365	0.400367	2.35459
ACT2 + elF-5A + GAPDH + GIIα + RA + TATA	0.537907	0.0568157	0.0322275	0.120511	0.248364	0.0848289	0.0456472	1	0.0568157	0.0328026	0.329503	0.010619	0.0061309	1.30399	0.157145	0.0907277	0.671113	0.166681	0.0962331	0.606693	0.0514651	0.0297134	0.344148	0.0157094	0.00906982	0.709242	0.381507	2.35254
ACT2 + Cpn60 + GAPDH + GIIα + HIS + RA + TATA	0.538943	0.080735	0.0430862	0.137377	0.229458	0.0885523	0.0486605	1	0.080735	0.0466124	0.374837	0.0161503	0.00932437	1.26554	0.173857	0.100376	0.628138	0.144131	0.0832143	0.521573	0.0461865	0.0266658	0.33345	0.0162259	0.009368	0.687256	0.370392	2.40754
EF1α + GAPDH + TATA	0.539706	0.012262	0.0246082	0.1416	0.383711	0.103601	0.0586249	1	0.012262	0.00707947	1.83924	0.0452603	0.026131	3.11975	0.441758	0.255049	1.73399	0.665352	0.384141	0.710078	0.0735646	0.0424726	1.17868	0.0691001	0.039895	1.59696	0.861888	4.16159
EF1α + HIS + RA + RP + RPL17 + TATA	0.539828	0.110532	0.0293012	0.0920504	0.188468	0.099776	0.0826536	1	0.110532	0.0638155	0.312914	0.00916877	0.00529359	1.29101	0.118838	0.068611	0.73677	0.138858	0.0801694	0.513822	0.0512671	0.0295991	0.381604	0.0315409	0.0182102	0.706019	0.381129	2.3459
ACT2 + elF-5A + GAPDH + RA + RPL17	0.539856	0.126925	0.048196	0.0951278	0.192844	0.096205	0.0669302	1	0.126925	0.0732804	0.335054	0.0161482	0.00932319	1.49509	0.142225	0.0821136	0.827495	0.159577	0.092132	0.635372	0.061126	0.0352911	0.43014	0.0287894	0.0166216	0.787192	0.42497	2.26703
ACT2 + Cpn60 + EF1α + GAPDH + HIS + RA + RPL17	0.539859	0.118397	0.051741	0.125269	0.173974	0.0854468	0.0683172	1	0.118397	0.0683565	0.464339	0.0240254	0.013871	1.64138	0.205613	0.118711	0.863321	0.150195	0.0867152	0.61259	0.0523438	0.0302207	0.440319	0.0300814	0.0173675	0.836991	0.451857	2.26081
ACT2 + Cpn60 + EF1α + elF-5A + GAPDH + HIS + RA + RP + TATA	0.539998	0.0510195	0.031842	0.112348	0.207739	0.0897622	0.0769795	1	0.0510195	0.0294561	0.506831	0.0161385	0.00931756	1.89861	0.213305	0.123152	0.98415	0.204447	0.118037	0.802048	0.0719936	0.0415655	0.509128	0.0391924	0.0226278	0.950128	0.513067	2.09646
EF1α + elF-5A + HIS + RA + RP	0.540233	0.0582302	0.0264644	0.0791951	0.146584	0.0989861	0.0860451	1	0.0582302	0.0336192	0.216938	0.00574115	0.00331465	1.10137	0.0872227	0.0503581	0.665461	0.0975459	0.0563182	0.708254	0.0701073	0.0404765	0.292943	0.0252064	0.0145529	0.66416	0.358801	2.21777
ACT2 + elF-5A + GAPDH + HIS	0.54034	0.0329637	0.0323382	0.130378	0.209741	0.107503	0.0383834	1	0.0329637	0.0190316	1.14735	0.0371033	0.0214216	3.03825	0.396121	0.228701	1.58241	0.331896	0.19162	1.09543	0.117762	0.0679901	0.983521	0.0377509	0.0217955	1.47449	0.796728	2.87992
ACT2 + EF1α + elF-5A + GAPDH + GIIα + HIS + RA + RP + TATA	0.540688	0.0423681	0.0276226	0.123908	0.201474	0.102821	0.0599871	1	0.0423681	0.0244612	0.459698	0.0126981	0.00733123	1.7781	0.220321	0.127202	0.857617	0.172787	0.0997588	0.811871	0.0834771	0.0481955	0.466328	0.0279737	0.0161506	0.895603	0.484242	2.18259
ACT2 + GAPDH + RA + TATA	0.540881	0.0860187	0.0448361	0.130192	0.321392	0.0790803	0.0418457	1	0.0860187	0.0496629	0.251267	0.0112658	0.00650432	0.609564	0.0793603	0.0458187	0.521673	0.167661	0.0967993	0.373516	0.0295378	0.0170536	0.300514	0.0125752	0.00726029	0.509422	0.275537	2.94347
ACT2 + AP-2 + HIS + RA + RP + TATA	0.540891	0.0591874	0.0242018	0.11651	0.176252	0.0899442	0.0532502	1	0.0591874	0.0341718	0.264398	0.00639892	0.00369442	1.24415	0.144957	0.0836909	0.650304	0.114617	0.0661743	0.625814	0.0562884	0.0324981	0.3609	0.019218	0.0110955	0.690929	0.373717	2.34274
AP-2 + EF1α + GAPDH + RA + TATA	0.541083	0.0721415	0.0351136	0.112037	0.271926	0.0936873	0.0511552	1	0.0721415	0.0416509	0.337749	0.0118596	0.00684714	1.20296	0.134775	0.0778125	0.663398	0.180395	0.104151	0.434139	0.0406733	0.0234827	0.365354	0.0186898	0.0107905	0.667266	0.361047	2.40232
HIS + RP + TATA	0.542783	0.0393389	0.0395462	0.107822	0.241412	0.137167	0.0800947	1	0.0393389	0.0227123	0.802932	0.0317529	0.0183325	2.45709	0.264927	0.152956	1.1824	0.285445	0.164802	0.813142	0.111537	0.0643957	0.836503	0.0669994	0.0386821	1.18201	0.641575	2.18691
ACT2 + Cpn60 + elF-5A + GAPDH + RA	0.542825	0.0935084	0.053474	0.10698	0.203212	0.0823368	0.0757431	1	0.0935084	0.0539871	0.315647	0.0168789	0.00974503	1.39504	0.149241	0.0861644	0.751765	0.152768	0.0882005	0.702952	0.0578788	0.0334163	0.345757	0.0261887	0.0151201	0.75186	0.408128	2.27892
AP-2 + EF1α + GAPDH + HIS + RA + RP	0.543091	0.0579309	0.0307608	0.117008	0.166225	0.146369	0.0666381	1	0.0579309	0.0334464	0.365297	0.0112368	0.00648758	1.54192	0.180417	0.104164	0.707078	0.117534	0.0678585	0.706322	0.103384	0.0596888	0.437959	0.0291847	0.0168498	0.793097	0.430724	2.32527
ACT2 + EF1α + RA + RP + RPL17 + TATA	0.543166	0.10811	0.0317062	0.11318	0.179008	0.0767458	0.082291	1	0.10811	0.0624171	0.341835	0.0108383	0.00625749	1.58575	0.179476	0.10362	0.858903	0.15375	0.0887677	0.728026	0.055873	0.0322583	0.436389	0.0359109	0.0207332	0.825151	0.448194	2.2206
ACT2 + EF1α + elF-5A + GAPDH + HIS + RA + RP + RPL17 + TATA	0.543237	0.0772355	0.0314093	0.10621	0.201581	0.0991583	0.0718663	1	0.0772355	0.0445919	0.524117	0.0164621	0.00950441	1.97369	0.209626	0.121028	1.03829	0.2093	0.120839	0.758587	0.0752201	0.0434284	0.574955	0.0413199	0.023856	0.978273	0.531434	2.15432
ACT2 + AP-2 + GAPDH + RA	0.543454	0.0901841	0.051407	0.138156	0.192	0.108522	0.0346366	1	0.0901841	0.0520678	0.235789	0.0121212	0.00699817	1.02736	0.141937	0.0819472	0.534083	0.102544	0.0592039	0.567655	0.0616028	0.0355664	0.321009	0.0111186	0.00641935	0.614316	0.333852	2.36883
ACT2 + RA + RP + RPL17 + TATA	0.543778	0.127066	0.0379001	0.103524	0.187061	0.0900835	0.0835127	1	0.127066	0.0733618	0.259415	0.00983186	0.00567643	1.3131	0.135937	0.0784835	0.71303	0.13338	0.0770068	0.631079	0.0568498	0.0328222	0.387458	0.0323576	0.0186817	0.717347	0.390078	2.32212
ACT2 + Cpn60 + EF1α + RA + TATA	0.543785	0.109307	0.0396709	0.125217	0.219992	0.0132739	0.0706933	1	0.109307	0.0631083	0.261378	0.0103691	0.0059866	1.01866	0.127554	0.0736431	0.674613	0.148409	0.0856842	0.520341	0.00690694	0.00398773	0.261445	0.0184824	0.0106708	0.62274	0.338636	2.30089
ACT2 + elF-5A + HIS + TATA	0.543807	0.0312308	0.0226671	0.108889	0.236087	0.0298685	0.037371	1	0.0312308	0.0180311	0.775454	0.0175773	0.0101483	2.3744	0.258547	0.149272	1.46218	0.345201	0.199302	0.796432	0.0237882	0.0137341	0.702732	0.0262618	0.0151622	1.1852	0.64452	2.56197
ACT2 + EF1α + elF-5A + GIIα + HIS + RA + TATA	0.54454	0.0535137	0.0219452	0.117987	0.193474	0.0471018	0.0433914	1	0.0535137	0.0308961	0.296767	0.00651261	0.00376006	1.21444	0.143289	0.0827277	0.696613	0.134776	0.0778131	0.592117	0.0278897	0.0161022	0.295441	0.0128196	0.00740141	0.682563	0.371683	2.3335
elF-5A + GAPDH + HIS + TATA	0.544587	0.0338056	0.0231616	0.0921781	0.322638	0.112504	0.0503809	1	0.0338056	0.0195177	1.16114	0.0268938	0.0155272	2.62402	0.241877	0.139648	1.46453	0.472514	0.272806	0.616067	0.06931	0.0400162	0.923293	0.0465164	0.0268562	1.29817	0.706969	2.71033
ACT2 + EF1α + elF-5A + HIS + RA + RPL17	0.544676	0.111751	0.0327122	0.0965936	0.143697	0.0483025	0.0607282	1	0.111751	0.0645196	0.295799	0.00967623	0.00558658	1.34554	0.129971	0.0750386	0.836822	0.120249	0.0694259	0.612951	0.0296071	0.0170937	0.346966	0.0210706	0.0121651	0.73968	0.402886	2.253
ACT2 + elF-5A + HIS + RA + RPL17 + TATA	0.544746	0.111601	0.0312727	0.0845178	0.202882	0.047196	0.0554189	1	0.111601	0.0644326	0.280271	0.00876485	0.00506039	1.1607	0.0980994	0.0566377	0.76717	0.155645	0.0898617	0.458482	0.0216385	0.012493	0.343049	0.0190114	0.0109762	0.668278	0.364042	2.31172
ACT2 + elF-5A + GAPDH + HIS + RA + RP + RPL17	0.544814	0.096253	0.0402489	0.100839	0.166319	0.126676	0.0748242	1	0.096253	0.0555717	0.418401	0.0168402	0.00972269	1.82259	0.183788	0.10611	0.905161	0.150546	0.0869176	0.803548	0.10179	0.0587686	0.530326	0.0396812	0.0229099	0.913337	0.497599	2.16515
ACT2 + EF1α + GAPDH + GIIα + HIS + RA + RPL17	0.544823	0.1055	0.0416043	0.139805	0.166232	0.102231	0.0479734	1	0.1055	0.0609105	0.409786	0.0170489	0.00984316	1.50991	0.211093	0.121875	0.723987	0.12035	0.069484	0.62269	0.0636583	0.0367532	0.393688	0.0188866	0.0109042	0.776678	0.423152	2.35976
ACT2 + Cpn60 + elF-5A + GAPDH + HIS + RA + RP	0.544889	0.0628049	0.0410907	0.108623	0.173407	0.11499	0.0812706	1	0.0628049	0.0362605	0.400879	0.0164724	0.00951034	1.73446	0.188402	0.108774	0.845008	0.14653	0.0845992	0.863347	0.0992761	0.0573171	0.453728	0.0368747	0.0212896	0.882903	0.481084	2.17149
Cpn60 + EF1α + HIS + RA + RP + TATA	0.544918	0.0805441	0.0297972	0.101718	0.197585	0.0836511	0.0903335	1	0.0805441	0.0465022	0.297643	0.00886894	0.00512048	1.21835	0.123927	0.0715495	0.680036	0.134365	0.0775755	0.558691	0.0467351	0.0269825	0.318093	0.0287345	0.0165899	0.678802	0.369892	2.36388
EF1α + elF-5A + RA + RP + TATA	0.545305	0.0529974	0.0249469	0.0743431	0.213771	0.0786854	0.0946914	1	0.0529974	0.030598	0.243546	0.00607573	0.00350782	1.25402	0.0932275	0.0538249	0.747621	0.159819	0.0922717	0.679055	0.0534317	0.0308488	0.327245	0.0309873	0.0178905	0.708581	0.386393	2.25655
ACT2 + AP-2 + EF1α + GAPDH + RA + RP + TATA	0.545557	0.0495085	0.0270463	0.131198	0.210997	0.105641	0.0634056	1	0.0495085	0.0285837	0.453642	0.0122693	0.0070837	1.86068	0.244117	0.140941	0.879495	0.185571	0.107139	0.82455	0.0871067	0.0502911	0.529142	0.0335506	0.0193704	0.924585	0.504413	2.17385
ACT2 + Cpn60 + EF1α + elF-5A + GAPDH + RA	0.545591	0.0800947	0.0458822	0.11613	0.192346	0.069347	0.0758112	1	0.0800947	0.0462427	0.402411	0.0184635	0.0106599	1.6673	0.193623	0.111788	0.897213	0.172575	0.0996361	0.79626	0.0552183	0.0318803	0.396759	0.0300788	0.017366	0.85999	0.469203	2.17466
ACT2 + Cpn60 + EF1α + RA + RP + TATA	0.545711	0.0810128	0.0319322	0.122896	0.188216	0.0605982	0.0898896	1	0.0810128	0.0467728	0.325091	0.0103809	0.00599339	1.49641	0.183903	0.106176	0.792583	0.149177	0.0861274	0.791661	0.0479732	0.0276973	0.363691	0.032692	0.0188748	0.794907	0.433789	2.22339
AP-2 + EF1α + elF-5A + GAPDH + HIS + RA + TATA	0.546135	0.0504023	0.0253232	0.0948431	0.236581	0.08732	0.0509401	1	0.0504023	0.0290998	0.403593	0.0102203	0.00590068	1.48659	0.140993	0.0814022	0.819905	0.193974	0.111991	0.512012	0.0447089	0.0258127	0.419486	0.0213687	0.0123372	0.773598	0.422489	2.33159
ACT2 + EF1α + elF-5A + GAPDH + HIS + TATA	0.546458	0.0240369	0.0215926	0.128456	0.253889	0.0715197	0.0461649	1	0.0240369	0.0138777	1.14866	0.0248025	0.0143197	2.88597	0.37072	0.214035	1.61582	0.410238	0.236851	0.90606	0.0648011	0.037413	0.903118	0.0416924	0.0240711	1.40994	0.770471	2.84126
EF1α + GAPDH + GIIα + RA + RP + TATA	0.546598	0.0558799	0.0293876	0.128214	0.234857	0.1365	0.0728278	1	0.0558799	0.0322623	0.367857	0.0108104	0.0062414	1.4506	0.185987	0.10738	0.644312	0.151321	0.0873653	0.680719	0.0929184	0.0536465	0.382734	0.0278737	0.0160929	0.75437	0.412337	2.37498
ACT2 + Cpn60 + EF1α + GAPDH + GIIα + HIS + RA	0.546786	0.0818304	0.0458523	0.147889	0.173719	0.0896594	0.0533674	1	0.0818304	0.0472448	0.392574	0.0180004	0.0103926	1.43686	0.212495	0.122684	0.67574	0.117389	0.0677745	0.668958	0.0599784	0.0346285	0.336691	0.0179683	0.010374	0.751804	0.411075	2.3629
ACT2 + EF1α + HIS + RP + TATA	0.546825	0.0253546	0.0262096	0.145019	0.191881	0.0772676	0.0631368	1	0.0253546	0.0146385	0.918504	0.0240736	0.0138989	2.82865	0.410209	0.236834	1.4528	0.278765	0.160945	1.15552	0.089284	0.0515481	0.847326	0.0534974	0.0308868	1.36713	0.747583	2.67114
ACT2 + EF1α + elF-5A + GAPDH + RA + RPL17	0.547746	0.107962	0.0411515	0.106207	0.183537	0.0811728	0.0685719	1	0.107962	0.0623321	0.423065	0.0174097	0.0100515	1.76682	0.187649	0.108339	0.972266	0.178447	0.103026	0.732104	0.0594269	0.0343102	0.476098	0.032647	0.0188487	0.895059	0.490265	2.16328
elF-5A + GAPDH + HIS + RA + RPL17	0.547966	0.12999	0.0458934	0.0699731	0.204418	0.123262	0.0672566	1	0.12999	0.0750497	0.301315	0.0138284	0.00798381	1.16848	0.0817621	0.0472054	0.688491	0.14074	0.0812564	0.418341	0.0515656	0.0297714	0.366162	0.0246268	0.0142183	0.657131	0.360086	2.39417
ACT2 + Cpn60 + EF1α + elF-5A + HIS + RA	0.548062	0.0822204	0.0363856	0.106653	0.151309	0.0357733	0.0678835	1	0.0822204	0.04747	0.281386	0.0102384	0.00591115	1.26989	0.135438	0.0781951	0.772101	0.116826	0.0674495	0.666923	0.023858	0.0137744	0.289178	0.0196304	0.0113336	0.713246	0.390903	2.2603
ACT2 + AP-2 + Cpn60 + GAPDH + HIS + RA + TATA	0.548887	0.0810562	0.0428975	0.12391	0.225313	0.0830233	0.0493723	1	0.0810562	0.0467978	0.404662	0.017359	0.0100222	1.46268	0.181241	0.104639	0.740067	0.166747	0.0962712	0.52226	0.0433598	0.0250338	0.405013	0.0199964	0.0115449	0.75578	0.414838	2.39068
ACT2 + AP-2 + GAPDH + HIS + RA + RPL17 + TATA	0.549162	0.103387	0.0381027	0.116094	0.217142	0.0948315	0.0431172	1	0.103387	0.0596906	0.422444	0.0160962	0.00929317	1.5374	0.178483	0.103047	0.792739	0.172137	0.0993831	0.486131	0.0461005	0.0266161	0.473618	0.0204211	0.0117901	0.785389	0.431306	2.36247
Cpn60 + elF-5A + GAPDH + HIS + RA + RP + TATA	0.549508	0.0608828	0.035476	0.0870146	0.233064	0.118836	0.0879622	1	0.0608828	0.0351507	0.403643	0.0143197	0.00826746	1.59559	0.138839	0.080159	0.806182	0.187892	0.108479	0.621495	0.0738562	0.0426409	0.437762	0.0385065	0.0222317	0.810778	0.445529	2.3265
EF1α + GAPDH + RA + TATA	0.550232	0.0843153	0.0405227	0.109795	0.333146	0.0877594	0.0606049	1	0.0843153	0.0486794	0.27575	0.0111741	0.00645138	0.657272	0.0721655	0.0416648	0.546667	0.18212	0.105147	0.324791	0.0285035	0.0164565	0.286996	0.0173934	0.0100421	0.515246	0.283505	2.90852
ACT2 + AP-2 + Cpn60 + EF1α + GAPDH + HIS + RA + TATA	0.550272	0.0725175	0.038622	0.128668	0.214631	0.0734402	0.0527611	1	0.0725175	0.041868	0.470647	0.0181773	0.0104947	1.66205	0.213853	0.123468	0.846605	0.181708	0.104909	0.595096	0.043704	0.0252325	0.440212	0.023226	0.0134096	0.835769	0.4599	2.30949
AP-2 + GAPDH + HIS + RA + RP	0.550396	0.0670682	0.0357506	0.108496	0.172014	0.174489	0.0646366	1	0.0670682	0.0387219	0.281083	0.0100489	0.00580173	1.27042	0.137835	0.0795789	0.564906	0.0971716	0.056102	0.609623	0.106372	0.0614141	0.389359	0.0251668	0.0145301	0.685898	0.377516	2.42545
ACT2 + EF1α + RA + RP	0.550502	0.0758678	0.0307899	0.133467	0.125717	0.080593	0.0827938	1	0.0758678	0.0438023	0.18334	0.00564502	0.00325916	0.934894	0.124778	0.0720405	0.589794	0.0741468	0.0428087	0.937512	0.0755569	0.0436228	0.276216	0.0228689	0.0132034	0.653626	0.359822	2.07824
EF1α + elF-5A + GAPDH + GIIα + HIS + RA	0.550718	0.059231	0.0324074	0.111313	0.192853	0.10897	0.0515582	1	0.059231	0.034197	0.318373	0.0103176	0.0059569	1.2308	0.137005	0.0790998	0.626667	0.120854	0.0697752	0.572579	0.062394	0.0360232	0.304396	0.0156941	0.009061	0.675469	0.371993	2.40879
ACT2 + Cpn60 + EF1α + HIS + RA	0.550788	0.110674	0.0462619	0.129863	0.148099	0.0343499	0.0620252	1	0.110674	0.063898	0.232876	0.0107733	0.00621997	0.894835	0.116206	0.0670917	0.600142	0.0888805	0.0513152	0.542296	0.0186278	0.0107548	0.234092	0.0145196	0.00838289	0.58404	0.321682	2.49576
ACT2 + Cpn60 + elF-5A + HIS + RA + TATA	0.550848	0.0809427	0.0336149	0.0943565	0.211816	0.0340082	0.0631465	1	0.0809427	0.0467323	0.266619	0.00896236	0.00517442	1.0954	0.103358	0.0596736	0.708178	0.150003	0.0866044	0.498874	0.0169658	0.00979519	0.285927	0.0180553	0.0104242	0.642499	0.353919	2.3358
ACT2 + GIIα + HIS + RA + RP + TATA	0.550885	0.0610795	0.0296924	0.13211	0.181781	0.0986254	0.052458	1	0.0610795	0.0352642	0.241807	0.00717983	0.00414528	1.05065	0.138801	0.080137	0.536974	0.0976115	0.056356	0.624924	0.0616333	0.035584	0.287632	0.0150886	0.0087114	0.623664	0.343567	2.35931
EF1α + GAPDH + HIS + RP + TATA	0.551011	0.0270849	0.0243309	0.131475	0.261195	0.143695	0.0733039	1	0.0270849	0.0156375	1.26862	0.0308668	0.0178209	3.0632	0.402736	0.23252	1.45147	0.379116	0.218883	0.942556	0.13544	0.0781966	1.05432	0.0772855	0.0446208	1.46336	0.806328	2.89506
ACT2 + EF1α + GAPDH + GIIα + RA + RP	0.551374	0.0579309	0.0356616	0.153945	0.162329	0.130661	0.0658039	1	0.0579309	0.0334464	0.364914	0.0130134	0.0075133	1.60011	0.24633	0.142219	0.680619	0.110484	0.0637882	0.998678	0.130489	0.0753376	0.399125	0.026264	0.0151635	0.840575	0.463471	2.15678
elF-5A + GAPDH + HIS + RA + RP + RPL17 + TATA	0.551485	0.094866	0.0352305	0.0791333	0.225121	0.131088	0.0812706	1	0.094866	0.0547709	0.421299	0.0148426	0.00856936	1.67684	0.132693	0.0766106	0.863271	0.194341	0.112203	0.578508	0.0758352	0.0437835	0.511647	0.0415818	0.0240073	0.841927	0.46431	2.30211
ACT2 + EF1α + GIIα + HIS + RA + TATA	0.551548	0.0671905	0.02446	0.139706	0.199397	0.0502362	0.0346749	1	0.0671905	0.0387925	0.255893	0.00625914	0.00361372	0.901321	0.12592	0.0727	0.555623	0.110789	0.0639642	0.488991	0.024565	0.0141826	0.24885	0.00862886	0.00498188	0.575113	0.317202	2.54932
Cpn60 + EF1α + GAPDH + RA	0.551759	0.131632	0.0663201	0.117219	0.224044	0.0996052	0.0888874	1	0.131632	0.075998	0.281316	0.0186569	0.0107716	0.993861	0.1165	0.0672612	0.57048	0.127813	0.0737926	0.478043	0.0476156	0.0274909	0.265083	0.0235626	0.0136039	0.598131	0.330024	2.41122
Cpn60 + EF1α + GAPDH + HIS + RA + RPL17 + TATA	0.551928	0.116578	0.0458523	0.103669	0.23563	0.0895296	0.0746712	1	0.116578	0.0673063	0.46755	0.0214383	0.0123774	1.50974	0.156514	0.0903634	0.82392	0.194141	0.112087	0.440987	0.0394814	0.0227946	0.424821	0.0317219	0.0183146	0.777837	0.42931	2.35247
ACT2 + GAPDH + GIIα + HIS + RA + RPL17	0.552429	0.120835	0.0474758	0.136213	0.171247	0.117968	0.0433003	1	0.120835	0.0697643	0.335628	0.0159342	0.00919962	1.27967	0.174308	0.100637	0.602587	0.103191	0.0595774	0.538736	0.0635534	0.0366926	0.350511	0.0151773	0.00876259	0.684522	0.37815	2.45221
ACT2 + AP-2 + EF1α + elF-5A + HIS + RA + TATA	0.552485	0.0519246	0.0190747	0.104613	0.188834	0.0399698	0.0438518	1	0.0519246	0.0299787	0.32039	0.00611134	0.00352839	1.40394	0.146871	0.0847961	0.820836	0.155001	0.0894901	0.593002	0.0237021	0.0136844	0.358867	0.015737	0.00908575	0.749507	0.414091	2.31085
ACT2 + AP-2 + elF-5A + GAPDH + RA + TATA	0.552633	0.0550908	0.030033	0.104914	0.243627	0.0783682	0.0463248	1	0.0550908	0.0318067	0.360302	0.010821	0.00624748	1.54432	0.162021	0.0935429	0.812621	0.197977	0.114302	0.607684	0.0476231	0.0274952	0.431804	0.0200032	0.0115489	0.792789	0.438121	2.33191
ACT2 + EF1α + elF-5A + RA + RP	0.552746	0.055295	0.0293781	0.104447	0.134359	0.0713785	0.0856233	1	0.055295	0.0319246	0.241192	0.00708578	0.00409098	1.40924	0.147191	0.0849805	0.80004	0.107493	0.062061	1.07594	0.0767988	0.0443398	0.344078	0.0294611	0.0170094	0.811748	0.44869	2.09986
ACT2 + AP-2 + EF1α + GAPDH + HIS + RA + RPL17 + TATA	0.553052	0.0920978	0.0342483	0.121699	0.207474	0.0839131	0.0473562	1	0.0920978	0.0531727	0.488764	0.0167393	0.00966447	1.7363	0.211306	0.121997	0.89926	0.186574	0.107718	0.558955	0.0469037	0.0270798	0.50487	0.0239087	0.0138037	0.864691	0.478219	2.28445
ACT2 + elF-5A + GAPDH + GIIα + HIS + RA + RP	0.553331	0.0515025	0.0352305	0.123616	0.165932	0.131165	0.059743	1	0.0515025	0.029735	0.353619	0.0124582	0.00719272	1.59436	0.197088	0.113789	0.708194	0.117512	0.0678456	0.877266	0.115067	0.0664339	0.40532	0.0242151	0.0139806	0.823126	0.455461	2.24996
ACT2 + Cpn60 + EF1α + elF-5A + GAPDH + HIS + RA + RP	0.553495	0.0565414	0.0365233	0.115272	0.168677	0.101292	0.0806035	1	0.0565414	0.0326442	0.466753	0.0170474	0.00984229	1.92908	0.222369	0.128385	0.950816	0.160381	0.0925958	0.923575	0.0935506	0.0540115	0.486179	0.0391877	0.0226251	0.959401	0.531023	2.10176
ACT2 + EF1α + GAPDH + HIS + RP	0.553596	0.0267289	0.0303372	0.162318	0.170552	0.137829	0.0639411	1	0.0267289	0.0154319	1.25652	0.0381192	0.0220081	3.44668	0.559457	0.323002	1.54835	0.264074	0.152463	1.49328	0.205818	0.118829	1.1088	0.0708979	0.0409329	1.64227	0.909154	3.85363
ACT2 + GAPDH + GIIα + HIS + RA	0.553603	0.0781505	0.0450469	0.152541	0.191676	0.115713	0.0287307	1	0.0781505	0.0451202	0.250917	0.011303	0.00652581	0.812477	0.123936	0.0715547	0.450864	0.0864199	0.0498946	0.505549	0.0584985	0.0337741	0.258583	0.00742927	0.00428929	0.546398	0.302488	2.72161
ACT2 + EF1α + elF-5A + GAPDH + GIIα + RA	0.553645	0.0573028	0.0342945	0.132581	0.183238	0.0860953	0.0514526	1	0.0573028	0.0330838	0.347763	0.0119264	0.00688569	1.51205	0.200469	0.115741	0.730428	0.133842	0.0772737	0.811124	0.069834	0.0403187	0.34807	0.0179091	0.0103398	0.791573	0.43825	2.27467
ACT2 + Cpn60 + HIS + RA + RP	0.553652	0.0967234	0.0428052	0.11989	0.131523	0.091979	0.0839847	1	0.0967234	0.0558433	0.21767	0.00931739	0.0053794	1.07623	0.129029	0.074495	0.576997	0.0758882	0.0438141	0.72799	0.0669599	0.0386593	0.278839	0.0234182	0.0135205	0.646288	0.357818	2.27473
AP-2 + elF-5A + GAPDH + HIS + RA + TATA	0.553916	0.0568157	0.028309	0.0839115	0.252666	0.100772	0.0466611	1	0.0568157	0.0328026	0.329858	0.00933795	0.00539127	1.25755	0.105523	0.0609235	0.69738	0.176204	0.101731	0.428906	0.0432219	0.0249542	0.377629	0.0176206	0.0101732	0.681887	0.377708	2.42377
EF1α + GAPDH + GIIα + RA + TATA	0.554026	0.0727855	0.0342049	0.130824	0.277055	0.102974	0.0504023	1	0.0727855	0.0420227	0.303396	0.0103776	0.00599153	0.982107	0.128483	0.0741799	0.527324	0.146098	0.0843495	0.433398	0.0446285	0.0257663	0.27828	0.0140259	0.00809788	0.587417	0.325445	2.4755
ACT2 + Cpn60 + RA + RP + TATA	0.55412	0.0946192	0.0375242	0.115043	0.19801	0.0710012	0.0927933	1	0.0946192	0.0546284	0.244329	0.00916825	0.00529329	1.2252	0.140951	0.0813779	0.647756	0.128262	0.074052	0.697996	0.0495585	0.0286126	0.311476	0.0289029	0.0166871	0.687793	0.38112	2.32364
elF-5A + HIS + RA + RP + TATA	0.554215	0.0581358	0.0284288	0.064987	0.217143	0.097722	0.0805848	1	0.0581358	0.0335647	0.203357	0.00578121	0.00333778	0.922543	0.0599533	0.0346141	0.599757	0.130233	0.07519	0.499854	0.0488467	0.0282017	0.288957	0.0232855	0.0134439	0.585745	0.324628	2.48553
ACT2 + AP-2 + EF1α + GAPDH + GIIα + HIS + RA + TATA	0.554354	0.0547361	0.0290533	0.141701	0.207429	0.0881024	0.0346396	1	0.0547361	0.0316019	0.421841	0.0122559	0.00707592	1.54478	0.218896	0.12638	0.725475	0.150484	0.0868821	0.603481	0.0531681	0.0306966	0.399133	0.0138258	0.00798234	0.782451	0.433755	2.39485
ACT2 + RA + RP + TATA	0.554436	0.0746617	0.0310125	0.115481	0.217963	0.0792175	0.0758129	1	0.0746617	0.0431059	0.169109	0.00524451	0.00302792	0.748779	0.0864698	0.0499234	0.517825	0.112866	0.0651635	0.606499	0.0480453	0.027739	0.271543	0.0205864	0.0118856	0.552292	0.306211	2.68625
ACT2 + AP-2 + elF-5A + GAPDH + HIS + RA + RP + TATA	0.55449	0.0441454	0.0272332	0.107675	0.20534	0.109373	0.0585637	1	0.0441454	0.0254874	0.42948	0.0116961	0.00675275	1.82068	0.196041	0.113184	0.881596	0.181027	0.104516	0.753974	0.0824643	0.0476108	0.51775	0.0303213	0.017506	0.90058	0.499362	2.23788
ACT2 + elF-5A + HIS + RA + RP + RPL17 + TATA	0.554754	0.0957166	0.0334457	0.0887993	0.179153	0.0838104	0.0741352	1	0.0957166	0.055262	0.334462	0.0111863	0.00645842	1.58344	0.140609	0.0811805	0.864643	0.154903	0.0894335	0.669124	0.0560795	0.0323775	0.437637	0.0324443	0.0187317	0.814885	0.452061	2.27758
Cpn60 + EF1α + elF-5A + GAPDH + HIS + RA + RP + TATA	0.554962	0.0548524	0.0315576	0.0963245	0.221413	0.104751	0.0863748	1	0.0548524	0.031669	0.46957	0.0148185	0.00855546	1.79306	0.172715	0.0997173	0.912276	0.20199	0.116619	0.692714	0.0725625	0.041894	0.471168	0.0406971	0.0234965	0.889798	0.493804	2.24733
ACT2 + AP-2 + EF1α + HIS + RA + RP	0.554982	0.0597528	0.0248307	0.128372	0.115402	0.0909494	0.0584988	1	0.0597528	0.0344983	0.279039	0.00692875	0.00400031	1.4426	0.185189	0.106919	0.710001	0.0819354	0.0473054	0.836674	0.0760949	0.0439334	0.365015	0.0213529	0.0123281	0.772221	0.428569	2.25187
ACT2 + Cpn60 + elF-5A + HIS + RA + RP + TATA	0.555021	0.0628136	0.0317235	0.0968551	0.186616	0.0709532	0.0807746	1	0.0628136	0.0362654	0.320424	0.010165	0.00586875	1.50678	0.145939	0.0842579	0.807232	0.150643	0.0869736	0.719089	0.0510217	0.0294574	0.374417	0.0302434	0.0174611	0.78799	0.437351	2.28561
ACT2 + EF1α + elF-5A + GAPDH + HIS + RA + RP + RPL17	0.555337	0.0855282	0.0355222	0.108315	0.162327	0.11163	0.0750322	1	0.0855282	0.0493798	0.484639	0.0172154	0.00993934	2.01485	0.21824	0.126001	1.00996	0.163944	0.0946534	0.867426	0.0968305	0.0559051	0.557382	0.0418216	0.0241457	0.989044	0.549253	2.11537
EF1α + GAPDH + RA + RP + RPL17	0.555646	0.125672	0.0437874	0.104215	0.175137	0.156738	0.0991879	1	0.125672	0.0725566	0.382381	0.0167435	0.00966684	1.69885	0.177046	0.102217	0.788372	0.138073	0.0797164	0.729883	0.1144	0.0660489	0.48894	0.0484969	0.0279997	0.84807	0.471227	2.30927
GAPDH + HIS + RP	0.556276	0.0416287	0.039212	0.136793	0.205057	0.239348	0.0807746	1	0.0416287	0.0240343	1.35337	0.0530685	0.0306391	3.41364	0.46696	0.2696	1.31355	0.269353	0.155511	1.25307	0.29992	0.173159	1.30955	0.105778	0.0610711	1.6072	0.894044	3.64318
Cpn60 + EF1α + elF-5A + GAPDH + RA + TATA	0.55629	0.0777829	0.0390004	0.0913919	0.265254	0.072477	0.083459	1	0.0777829	0.044908	0.40565	0.0158205	0.00913397	1.51259	0.138238	0.0798119	0.850563	0.225615	0.130259	0.542545	0.039322	0.0227026	0.380516	0.0317575	0.0183352	0.781977	0.435006	2.33332
GAPDH + RA + RP + RPL17	0.556368	0.153534	0.0537165	0.0900189	0.184685	0.194339	0.10482	1	0.153534	0.0886426	0.278439	0.0149568	0.0086353	1.3648	0.122858	0.0709319	0.61125	0.112889	0.0651763	0.611711	0.118879	0.0686349	0.433383	0.045427	0.0262273	0.716597	0.398692	2.43002
elF-5A + GAPDH + GIIα + HIS + RA + RP + TATA	0.556597	0.0501163	0.0305788	0.101741	0.225	0.13582	0.0659382	1	0.0501163	0.0289347	0.35606	0.0108879	0.00628613	1.46632	0.149185	0.0861322	0.6754	0.151965	0.0877369	0.631579	0.0857813	0.0495259	0.390994	0.0257814	0.0148849	0.753393	0.419336	2.41229
EF1α + elF-5A + GAPDH + GIIα + HIS + RA + RP + TATA	0.556868	0.0450932	0.0268326	0.109066	0.214334	0.119805	0.0672502	1	0.0450932	0.0260346	0.420749	0.0112898	0.00651817	1.66534	0.181632	0.104865	0.781396	0.167479	0.0966943	0.70242	0.0841535	0.0485861	0.426809	0.028703	0.0165717	0.832785	0.463751	2.33396
ACT2 + EF1α + GIIα + HIS + RA + RP	0.55703	0.0614954	0.0293012	0.144075	0.12248	0.09942	0.0580289	1	0.0614954	0.0355044	0.255194	0.0074775	0.00431714	1.21838	0.175538	0.101347	0.586196	0.0717974	0.0414523	0.835479	0.0830633	0.0479566	0.290916	0.0168815	0.00974656	0.697693	0.388636	2.25059
ACT2 + EF1α + elF-5A + GAPDH + GIIα + HIS + RA + RP	0.55706	0.0463324	0.0310356	0.128239	0.162024	0.115627	0.0618822	1	0.0463324	0.02675	0.418222	0.0129798	0.00749388	1.79203	0.229808	0.13268	0.814643	0.131992	0.0762055	0.936444	0.108278	0.0625143	0.440461	0.0272567	0.0157367	0.9003	0.501521	2.18226
Cpn60 + elF-5A + GAPDH + HIS + RA	0.557382	0.0929587	0.0516428	0.0818874	0.214664	0.107702	0.0762231	1	0.0929587	0.0536697	0.283941	0.0146635	0.00846596	1.09038	0.0892885	0.0515507	0.625689	0.134313	0.0775457	0.462785	0.0498429	0.0287768	0.294411	0.022441	0.0129563	0.626201	0.349033	2.42355
elF-5A + GAPDH + GIIα + HIS + RA + TATA	0.557441	0.0588974	0.0301358	0.0993793	0.257454	0.107767	0.0458898	1	0.0588974	0.0340044	0.301654	0.00909059	0.00524845	1.06161	0.105502	0.0609116	0.575963	0.148284	0.0856118	0.428263	0.0461527	0.0266463	0.300965	0.0138112	0.00797392	0.611409	0.340824	2.45476
ACT2 + AP-2 + EF1α + elF-5A + GAPDH + RA + TATA	0.557891	0.0489618	0.0267313	0.112945	0.228812	0.0680863	0.0506758	1	0.0489618	0.0282681	0.435313	0.0116365	0.00671831	1.77298	0.200249	0.115614	0.934822	0.213898	0.123494	0.6903	0.047	0.0271354	0.470563	0.0238462	0.0137676	0.883997	0.493173	2.24199
ACT2 + AP-2 + EF1α + RA + TATA	0.55795	0.0749728	0.0242962	0.125841	0.202697	0.0284288	0.0413252	1	0.0749728	0.0432856	0.244431	0.00593876	0.00342874	1.11049	0.139745	0.0806821	0.663594	0.134508	0.0776585	0.533269	0.0151602	0.00875275	0.293624	0.0121341	0.00700561	0.640902	0.357592	2.37558
Cpn60 + EF1α + GAPDH + RA + RP	0.557988	0.0931564	0.0477789	0.115863	0.18579	0.139437	0.108009	1	0.0931564	0.0537839	0.360183	0.0172091	0.00993569	1.5851	0.183654	0.106033	0.716103	0.133045	0.0768133	0.806694	0.112483	0.0649421	0.393077	0.042456	0.024512	0.810193	0.452078	2.30905
Cpn60 + GAPDH + HIS + RA + TATA	0.558122	0.105711	0.0520957	0.101145	0.290308	0.0988799	0.066589	1	0.105711	0.061032	0.301684	0.0157165	0.00907391	0.811805	0.0821098	0.0474061	0.541484	0.157197	0.0907579	0.311726	0.0308234	0.0177959	0.287435	0.01914	0.0110505	0.542356	0.302701	2.74586
ACT2 + Cpn60 + EF1α + elF-5A + HIS + RA + RP + TATA	0.558275	0.0565487	0.0280107	0.10497	0.180509	0.0630523	0.0801098	1	0.0565487	0.0326484	0.383678	0.0107471	0.00620482	1.70551	0.179028	0.103362	0.913509	0.164897	0.0952032	0.78725	0.0496379	0.0286585	0.410947	0.0329209	0.0190069	0.866816	0.483922	2.21013
ACT2 + Cpn60 + EF1α + HIS + RA + RPL17 + TATA	0.558345	0.118352	0.0390893	0.113614	0.188011	0.0423822	0.0675456	1	0.118352	0.0683305	0.371088	0.0145056	0.0083748	1.42577	0.161987	0.0935235	0.824806	0.155072	0.0895311	0.510659	0.0216428	0.0124955	0.363351	0.0245428	0.0141698	0.749278	0.418356	2.35586
ACT2 + GAPDH + GIIα + HIS + TATA	0.558472	0.0280342	0.0287492	0.167863	0.258414	0.107321	0.0228679	1	0.0280342	0.0161856	1.0093	0.0290165	0.0167527	2.49321	0.418517	0.241631	1.0705	0.276632	0.159713	0.772557	0.0829118	0.0478692	0.728606	0.0166617	0.00961964	1.17903	0.658454	2.07184
EF1α + elF-5A + GAPDH + HIS + RA + RP + RPL17 + TATA	0.558623	0.0842924	0.0310356	0.0892886	0.214435	0.11559	0.0806035	1	0.0842924	0.0486662	0.487575	0.0151322	0.00873658	1.87293	0.167231	0.0965511	0.968769	0.207738	0.119938	0.650652	0.0752092	0.0434221	0.540159	0.0435387	0.0251371	0.920015	0.513941	2.22578
ACT2 + AP-2 + EF1α + HIS + RA	0.558715	0.078122	0.0309699	0.130978	0.12993	0.0484657	0.0339734	1	0.078122	0.0451037	0.217753	0.0067438	0.00389354	0.975514	0.127771	0.0737686	0.590722	0.0767525	0.0443131	0.555844	0.0269394	0.0155534	0.262949	0.00893328	0.00515763	0.600464	0.335488	2.39722
EF1α + HIS + RA + RP + RPL17	0.558854	0.130209	0.0352168	0.0926226	0.128018	0.118741	0.0898377	1	0.130209	0.0751761	0.24888	0.00876478	0.00506035	1.22513	0.113475	0.0655147	0.65873	0.0843292	0.0486875	0.588741	0.0699079	0.0403613	0.334388	0.0300407	0.017344	0.675978	0.377773	2.39439
EF1α + GAPDH + GIIα + HIS + RA + RPL17 + TATA	0.559092	0.103887	0.0356955	0.117844	0.227425	0.107372	0.0533674	1	0.103887	0.0599793	0.412623	0.0147288	0.00850366	1.38846	0.163622	0.0944671	0.690684	0.157079	0.0906896	0.448304	0.0481352	0.0277909	0.379769	0.0202673	0.0117013	0.719974	0.402531	2.45708
EF1α + elF-5A + GAPDH + RA + RPL17 + TATA	0.559309	0.106134	0.0342945	0.0811296	0.255621	0.0859707	0.0758112	1	0.106134	0.0612764	0.426487	0.0146261	0.00844441	1.6031	0.130059	0.0750894	0.921273	0.235497	0.135964	0.498903	0.042891	0.0247631	0.456585	0.0346143	0.0199846	0.817724	0.457361	2.29985
Cpn60 + GAPDH + HIS + RA + RPL17 + TATA	0.55939	0.133267	0.0521576	0.0940024	0.251555	0.103295	0.0744652	1	0.133267	0.0769415	0.391397	0.0204144	0.0117862	1.27953	0.120279	0.0694429	0.700919	0.17632	0.101798	0.360109	0.0371974	0.0214759	0.382982	0.0285189	0.0164654	0.685822	0.383643	2.44412
ACT2 + EF1α + elF-5A + RA	0.559634	0.0749161	0.0278431	0.102259	0.156614	0.016878	0.0607712	1	0.0749161	0.0432528	0.170568	0.00474915	0.00274192	0.859303	0.0878713	0.0507325	0.655295	0.102628	0.0592524	0.688098	0.0116137	0.00670517	0.2249	0.0136674	0.0078909	0.599694	0.335609	2.40184
ACT2 + AP-2 + GAPDH + GIIα + HIS + RA + TATA	0.559673	0.0607806	0.0321696	0.138963	0.217088	0.0995341	0.028733	1	0.0607806	0.0350917	0.357099	0.0114877	0.00663244	1.34545	0.186968	0.107946	0.620375	0.134676	0.0777551	0.530787	0.0528314	0.0305022	0.362178	0.0104065	0.00600818	0.702648	0.393253	2.47501
ACT2 + Cpn60 + GAPDH + HIS + RA + RP + RPL17 + TATA	0.559996	0.0996909	0.0427344	0.114656	0.204581	0.111324	0.0793258	1	0.0996909	0.0575565	0.488744	0.0208862	0.0120587	1.84661	0.211724	0.122239	0.885945	0.181248	0.104644	0.662053	0.0737022	0.042552	0.523882	0.0415574	0.0239932	0.901205	0.504671	2.28598
ACT2 + Cpn60 + GAPDH + GIIα + HIS + RA	0.560036	0.0932455	0.0521576	0.145498	0.179811	0.103494	0.0494384	1	0.0932455	0.0538353	0.319327	0.0166553	0.00961596	1.20801	0.175763	0.101477	0.556155	0.100003	0.0577368	0.585796	0.0606263	0.0350026	0.292121	0.014442	0.00833809	0.660235	0.369755	2.45461
ACT2 + GAPDH + GIIα + RA + RP	0.560141	0.0670682	0.0421286	0.152541	0.16746	0.155352	0.0635931	1	0.0670682	0.0387219	0.280738	0.0118271	0.00682839	1.32797	0.20257	0.116954	0.539633	0.0903667	0.0521732	0.92348	0.143464	0.0828292	0.348307	0.0221499	0.0127882	0.736687	0.412649	2.23581
ACT2 + Cpn60 + GAPDH + RA + RPL17 + TATA	0.560185	0.132486	0.0537359	0.115101	0.242497	0.0806749	0.0740608	1	0.132486	0.0764909	0.427534	0.0229739	0.013264	1.57154	0.180885	0.104434	0.816755	0.198061	0.11435	0.510189	0.0411594	0.0237634	0.437925	0.0324331	0.0187252	0.79399	0.444781	2.37913
ACT2 + EF1α + elF-5A + HIS + RA + RP + RPL17 + TATA	0.560309	0.085072	0.0291861	0.0978208	0.173886	0.0744493	0.0743876	1	0.085072	0.0491163	0.398409	0.011628	0.00671344	1.78144	0.174262	0.10061	0.970291	0.16872	0.0974104	0.739256	0.055037	0.0317757	0.471141	0.035047	0.0202344	0.893423	0.500593	2.20234
AP-2 + EF1α + elF-5A + GAPDH + HIS + RA	0.560531	0.0573028	0.0316024	0.0957573	0.187136	0.102167	0.0519731	1	0.0573028	0.0330838	0.348146	0.0110022	0.00635215	1.45779	0.139594	0.0805945	0.758861	0.14201	0.0819895	0.573441	0.058587	0.0338252	0.381928	0.01985	0.0114604	0.753361	0.422282	2.39541
ACT2 + EF1α + GIIα + RA + RP + TATA	0.561006	0.0576648	0.0266012	0.139706	0.178824	0.0834637	0.0646489	1	0.0576648	0.0332928	0.281013	0.00747528	0.00431586	1.35727	0.18962	0.109477	0.645274	0.115391	0.0666209	0.806686	0.067329	0.0388724	0.318978	0.0206216	0.0119059	0.734871	0.412267	2.30532
Cpn60 + EF1α + GAPDH + GIIα + HIS + RA + TATA	0.56129	0.0798591	0.03996	0.125973	0.235593	0.0941775	0.0593781	1	0.0798591	0.0461067	0.395281	0.0157954	0.00911949	1.32114	0.166428	0.0960871	0.644882	0.15193	0.0877167	0.481565	0.0453526	0.0261843	0.324799	0.0192859	0.0111347	0.694612	0.389878	2.47462
ACT2 + Cpn60 + GAPDH + GIIα + HIS + RA + RP + TATA	0.561479	0.0647848	0.0377498	0.134522	0.204476	0.115356	0.0658875	1	0.0647848	0.0374035	0.421866	0.0159253	0.0091945	1.64295	0.221012	0.127602	0.714813	0.146162	0.0843868	0.714927	0.0824713	0.0476149	0.414079	0.0272826	0.0157516	0.818105	0.459349	2.37726
ACT2 + EF1α + RA + RPL17	0.561756	0.161324	0.0441526	0.119194	0.133201	0.0381162	0.0661103	1	0.161324	0.0931406	0.20226	0.0089303	0.00515591	0.98049	0.116868	0.0674739	0.645999	0.086048	0.0496798	0.544577	0.0207572	0.0119842	0.264953	0.0175161	0.0101129	0.60638	0.340638	2.36172
ACT2 + GAPDH + GIIα + HIS + RA + RP + RPL17 + TATA	0.56193	0.0914848	0.0369795	0.127781	0.197541	0.126676	0.0604052	1	0.0914848	0.0528188	0.438022	0.0161978	0.00935181	1.71585	0.219253	0.126586	0.759108	0.149955	0.0865765	0.67158	0.0850728	0.0491168	0.47474	0.0286768	0.0165565	0.843217	0.473829	2.3724
ACT2 + EF1α + elF-5A + GIIα + HIS + RA + RP + TATA	0.562026	0.04588	0.025913	0.117613	0.173664	0.0790995	0.0610752	1	0.04588	0.0264888	0.34382	0.00890939	0.00514384	1.58419	0.18632	0.107572	0.782638	0.135916	0.078471	0.798014	0.0631225	0.0364438	0.372306	0.0227387	0.0131282	0.813494	0.457205	2.28741
ACT2 + AP-2 + EF1α + elF-5A + GAPDH + HIS + RA + RP + TATA	0.562416	0.0404048	0.0244734	0.113505	0.198023	0.0979677	0.0605345	1	0.0404048	0.0233277	0.487909	0.0119408	0.00689402	1.9903	0.225909	0.130429	0.974376	0.192949	0.111399	0.812683	0.0796167	0.0459667	0.542493	0.0328396	0.0189599	0.967961	0.544397	2.17284
ACT2 + EF1α + HIS + RA + TATA	0.562561	0.0747119	0.0258172	0.124591	0.227075	0.0253546	0.0389414	1	0.0747119	0.0431349	0.229127	0.00591541	0.00341526	0.642494	0.0800489	0.0462163	0.576548	0.13092	0.0755865	0.398009	0.0100914	0.00582625	0.249418	0.00971267	0.00560761	0.515933	0.290244	2.9044
AP-2 + GAPDH + HIS + RA + TATA	0.562793	0.074356	0.0368737	0.103063	0.273313	0.113455	0.036445	1	0.074356	0.0429295	0.28203	0.0103995	0.00600414	0.884883	0.0911987	0.0526536	0.532118	0.145435	0.0839667	0.319664	0.0362675	0.0209391	0.322768	0.0117633	0.00679153	0.556911	0.313425	2.65854
ACT2 + Cpn60 + EF1α + elF-5A + RA + TATA	0.563192	0.0803966	0.0311878	0.10295	0.20909	0.0184197	0.075093	1	0.0803966	0.046417	0.30982	0.0096626	0.00557871	1.41482	0.145656	0.0840947	0.850868	0.177908	0.102715	0.644326	0.0118683	0.00685216	0.317083	0.0238107	0.0137471	0.756154	0.42586	2.29273
ACT2 + AP-2 + GAPDH + RA + RP	0.563194	0.0651508	0.0381687	0.13373	0.160401	0.146867	0.0642891	1	0.0651508	0.0376148	0.312502	0.0119278	0.00688653	1.62626	0.217479	0.125561	0.679052	0.10892	0.0628852	0.924852	0.13583	0.0784217	0.457317	0.0294005	0.0169744	0.83333	0.469326	2.25253
ACT2 + EF1α + GAPDH + HIS + RA + TATA + UBQ	0.563241	0.0578849	0.0275465	0.132483	0.230375	0.0762884	0.0374921	1	0.0578849	0.0334199	0.347	0.00955865	0.00551869	1.22208	0.161905	0.0934761	0.474662	0.10935	0.0631334	0.467023	0.0356284	0.0205701	0.393457	0.0147515	0.0085168	0.650704	0.366503	2.53994
elF-5A + GAPDH + RA + RPL17 + TATA	0.563282	0.124782	0.0400175	0.0651811	0.278675	0.101734	0.0757431	1	0.124782	0.0720431	0.338306	0.0135382	0.00781626	1.3308	0.0867433	0.0500813	0.77632	0.216341	0.124904	0.401044	0.0408	0.0235559	0.409085	0.0309853	0.0178894	0.70926	0.399513	2.40605
EF1α + RA + RP + TATA	0.56337	0.0725984	0.0227275	0.0952745	0.228539	0.0906738	0.0941567	1	0.0725984	0.0419147	0.185583	0.00421784	0.00243517	0.807548	0.0769387	0.0444206	0.54219	0.123912	0.0715404	0.527484	0.0478289	0.0276141	0.259442	0.0244282	0.0141036	0.553708	0.311942	2.67775
GAPDH + GIIα + RA + RP + TATA	0.563514	0.0646365	0.0347772	0.121708	0.253841	0.162108	0.0720985	1	0.0646365	0.0373179	0.283455	0.00985776	0.00569138	1.18059	0.143687	0.0829577	0.505572	0.128335	0.0740941	0.583086	0.0945226	0.0545726	0.331216	0.0238802	0.0137872	0.64732	0.364774	2.47726
GAPDH + GIIα + HIS + RA + RP	0.563913	0.069438	0.0394072	0.127104	0.179157	0.183061	0.0638417	1	0.069438	0.0400901	0.252504	0.00995048	0.00574491	1.03706	0.131814	0.0761031	0.448951	0.0804328	0.0464379	0.608828	0.111453	0.0643473	0.29654	0.0189316	0.0109302	0.607314	0.342472	2.43024
EF1α + elF-5A + GAPDH + GIIα + RA + TATA	0.563949	0.0552536	0.0274772	0.107081	0.255603	0.0915069	0.0581226	1	0.0552536	0.0319007	0.350566	0.00963257	0.00556137	1.37126	0.146836	0.0847756	0.692091	0.1769	0.102133	0.552751	0.0505805	0.0292027	0.333746	0.0193982	0.0111996	0.716735	0.404202	2.4421
elF-5A + GAPDH + RA + TATA	0.563958	0.0707224	0.0346366	0.0669649	0.334138	0.0958262	0.0660928	1	0.0707224	0.0408316	0.235659	0.00816242	0.00471258	0.761176	0.0509721	0.0294287	0.577739	0.193045	0.111454	0.34412	0.0329757	0.0190385	0.290616	0.0192076	0.0110895	0.534885	0.301653	2.79069
ACT2 + AP-2 + Cpn60 + EF1α + GAPDH + HIS + RA	0.564276	0.0822245	0.0461193	0.134374	0.168859	0.0843053	0.053822	1	0.0822245	0.0474723	0.423815	0.019546	0.0112849	1.66053	0.223133	0.128826	0.796223	0.134449	0.0776244	0.669842	0.0564712	0.0326037	0.408945	0.0220102	0.0127076	0.82656	0.466408	2.36171
ACT2 + Cpn60 + EF1α + GAPDH + GIIα + RA + TATA	0.564309	0.0802446	0.0412514	0.144313	0.227823	0.0745284	0.0591271	1	0.0802446	0.0463292	0.426325	0.0175865	0.0101536	1.57613	0.227456	0.131322	0.735226	0.167501	0.096707	0.649136	0.048379	0.0279316	0.364324	0.0215414	0.0124369	0.791857	0.446852	2.40112
ACT2 + elF-5A + GAPDH + GIIα + RA	0.564533	0.0663203	0.0400175	0.126773	0.192437	0.101952	0.0464235	1	0.0663203	0.0382901	0.264977	0.0106037	0.00612206	1.24081	0.157301	0.0908179	0.587445	0.113046	0.0652673	0.718991	0.0733029	0.0423214	0.295565	0.0137212	0.00792191	0.684631	0.386497	2.37383
ACT2 + Cpn60 + EF1α + GAPDH + RA + RPL17 + TATA	0.564601	0.115908	0.0471616	0.121821	0.227846	0.0701205	0.0743507	1	0.115908	0.0669197	0.504308	0.0237839	0.0137317	1.80079	0.219373	0.126655	0.939407	0.21404	0.123576	0.594524	0.0416883	0.0240688	0.476548	0.0354317	0.0204565	0.885929	0.500196	2.286
ACT2 + elF-5A + HIS + RA + RPL17	0.564603	0.131484	0.038366	0.083624	0.147389	0.0563303	0.0574962	1	0.131484	0.0759124	0.218062	0.00836617	0.00483021	1.07826	0.0901688	0.052059	0.691136	0.101866	0.0588124	0.513208	0.0289092	0.0166907	0.294238	0.0169175	0.00976735	0.632485	0.357103	2.36162
ACT2 + elF-5A + GIIα + HIS + RA + RP + TATA	0.564726	0.0509674	0.0299131	0.111423	0.178872	0.0890396	0.0588442	1	0.0509674	0.0294261	0.282686	0.00845601	0.00488208	1.38489	0.154308	0.0890896	0.676489	0.121005	0.0698622	0.730437	0.0650378	0.0375496	0.334475	0.0196819	0.0113633	0.734829	0.414977	2.3608
EF1α + TATA	0.564777	0.0103971	0.00528961	0.125428	0.352231	0.0156139	0.0620845	1	0.0103971	0.00600275	1.15132	0.00609006	0.0035161	2.60368	0.326573	0.188547	1.69344	0.596483	0.344379	0.621316	0.00970118	0.00560098	0.761464	0.0472751	0.0272943	1.3052	0.737149	3.06566
ACT2 + EF1α + elF-5A + RA + RPL17 + TATA	0.56481	0.107519	0.0283545	0.0926165	0.199905	0.0313732	0.0675572	1	0.107519	0.0620762	0.325763	0.00923686	0.00533291	1.49941	0.13887	0.0801768	0.921968	0.184306	0.106409	0.592221	0.0185799	0.0107271	0.380502	0.0257057	0.0148412	0.786644	0.444305	2.27896
ACT2 + Cpn60 + EF1α + GAPDH + GIIα + HIS + RA + RP + TATA	0.564885	0.0590035	0.0340635	0.137552	0.197254	0.10337	0.0670518	1	0.0590035	0.0340657	0.480231	0.0163584	0.00944451	1.81687	0.249914	0.144288	0.808714	0.159522	0.0921003	0.775175	0.0801297	0.0462629	0.444802	0.0298248	0.0172193	0.887632	0.50141	2.30795
ACT2 + AP-2 + GAPDH + HIS + RA + RPL17	0.564933	0.118671	0.0462928	0.120553	0.165258	0.110783	0.0433296	1	0.118671	0.0685148	0.367041	0.0169914	0.00980997	1.51543	0.182689	0.105476	0.729818	0.120609	0.0696335	0.539554	0.0597736	0.0345103	0.439823	0.0190573	0.0110028	0.765278	0.432331	2.4392
ACT2 + HIS + RP	0.565063	0.038144	0.0408346	0.158821	0.101919	0.125631	0.063972	1	0.038144	0.0220224	0.790101	0.0322635	0.0186273	2.98959	0.474809	0.274131	1.32356	0.134896	0.0778822	1.75058	0.219927	0.126975	0.909746	0.0581983	0.0336008	1.4606	0.82533	3.36389
ACT2 + AP-2 + elF-5A + HIS + RA + TATA	0.565139	0.0585591	0.0213914	0.0951991	0.197154	0.0452656	0.0383228	1	0.0585591	0.0338091	0.251969	0.00538996	0.00311189	1.17627	0.11198	0.0646515	0.698016	0.137616	0.0794529	0.508882	0.0230349	0.0132992	0.314769	0.0120628	0.00696448	0.658317	0.372041	2.40263
ACT2 + EF1α + RA + RP + RPL17	0.565267	0.127317	0.0380407	0.118012	0.115638	0.0910614	0.0894989	1	0.127317	0.0735064	0.276744	0.0105275	0.00607807	1.56814	0.185058	0.106843	0.792173	0.0916056	0.0528885	0.894144	0.081422	0.047009	0.392808	0.0351558	0.0202972	0.820667	0.463896	2.21227
AP-2 + EF1α + HIS + RA + RP + TATA	0.565277	0.0576648	0.0187751	0.102836	0.182942	0.097262	0.065731	1	0.0576648	0.0332928	0.281304	0.00528151	0.00304928	1.30835	0.134545	0.0776797	0.6704	0.122645	0.0708089	0.570214	0.0554602	0.0320199	0.350016	0.0230069	0.013283	0.696714	0.393836	2.43641
ACT2 + EF1α + GAPDH + GIIα + RA + RPL17 + TATA	0.565656	0.102039	0.0372977	0.136102	0.219603	0.0875697	0.0532281	1	0.102039	0.0589123	0.445091	0.0166009	0.00958452	1.65651	0.225455	0.130167	0.787577	0.172954	0.0998553	0.604267	0.0529155	0.0305508	0.426043	0.0226775	0.0130929	0.819915	0.46379	2.39353
ACT2 + EF1α + elF-5A + GAPDH + HIS	0.565832	0.0266031	0.0266733	0.136303	0.195645	0.0868193	0.0460823	1	0.0266031	0.0153593	1.18591	0.0316323	0.0182629	3.21974	0.438859	0.253375	1.68546	0.329752	0.190382	1.16353	0.101017	0.0583222	0.940845	0.0433563	0.0250318	1.53258	0.867184	3.3138
ACT2 + AP-2 + Cpn60 + GAPDH + HIS + RA	0.566069	0.0937546	0.0522818	0.129749	0.174023	0.0974304	0.0499748	1	0.0937546	0.0541292	0.349164	0.0182549	0.0105395	1.43017	0.185563	0.107135	0.673449	0.117195	0.0676628	0.58667	0.0571595	0.0330011	0.366493	0.0183154	0.0105744	0.734325	0.415679	2.4544
EF1α + GAPDH + GIIα + HIS + RA	0.566139	0.0764926	0.0407125	0.136029	0.199217	0.123637	0.0429355	1	0.0764926	0.044163	0.270288	0.0110041	0.00635322	0.862735	0.117357	0.0677561	0.467648	0.0931634	0.0537879	0.452186	0.0559068	0.0322778	0.24919	0.0106991	0.00617713	0.550341	0.311569	2.69795
ACT2 + EF1α + GIIα + HIS + RA + RPL17 + TATA	0.566255	0.105162	0.0300976	0.12771	0.180053	0.062307	0.0466051	1	0.105162	0.0607153	0.327534	0.00985798	0.00569151	1.3114	0.167479	0.0966939	0.691641	0.124532	0.0718987	0.518906	0.0323315	0.0186666	0.324874	0.0151408	0.00874154	0.695726	0.393958	2.44845
ACT2 + EF1α + elF-5A + GIIα + HIS + RA	0.566346	0.0608739	0.0261451	0.122807	0.143061	0.0541619	0.0438584	1	0.0608739	0.0351455	0.243194	0.00635833	0.00367098	1.15149	0.141411	0.0816437	0.62875	0.0899498	0.0519326	0.679154	0.0367843	0.0212374	0.253725	0.0111279	0.00642472	0.659385	0.37344	2.34666
ACT2 + AP-2 + EF1α + GAPDH + HIS + RA + RPL17	0.566637	0.10369	0.0407925	0.126341	0.161227	0.0959143	0.0480934	1	0.10369	0.0598657	0.442443	0.0180484	0.0104202	1.74531	0.220505	0.127309	0.853196	0.137558	0.0794193	0.623523	0.0598048	0.0345283	0.478232	0.0229998	0.013279	0.857118	0.485674	2.34792
Cpn60 + elF-5A + GAPDH + HIS + RA + RP	0.566678	0.06985	0.0422848	0.0867294	0.185459	0.139177	0.094434	1	0.06985	0.0403279	0.348174	0.0147225	0.00850002	1.58311	0.137302	0.0792715	0.74426	0.13803	0.0796917	0.719142	0.100088	0.0577857	0.401409	0.0379066	0.0218854	0.799349	0.452974	2.37012
ACT2 + EF1α + GAPDH + GIIα + HIS + RA + RP + RPL17 + TATA	0.566832	0.0825732	0.0331557	0.131449	0.191063	0.113532	0.0622272	1	0.0825732	0.0476737	0.496604	0.0164653	0.00950622	1.88855	0.248249	0.143326	0.853234	0.163021	0.0941205	0.733285	0.0832515	0.0480653	0.502336	0.031259	0.0180474	0.912335	0.51714	2.30309
Cpn60 + elF-5A + GAPDH + RA + TATA	0.566833	0.0907533	0.0452098	0.0776653	0.290243	0.0858446	0.0851102	1	0.0907533	0.0523964	0.318694	0.0144081	0.00831851	1.2415	0.0964212	0.0556688	0.705762	0.204843	0.118266	0.443609	0.0380815	0.0219863	0.328855	0.0279889	0.0161594	0.673069	0.381518	2.44458
elF-5A + GAPDH + HIS + RA + RP + RPL17	0.566924	0.108814	0.0412124	0.0774154	0.17719	0.153146	0.0868927	1	0.108814	0.0628235	0.365902	0.0150797	0.00870625	1.67711	0.129834	0.07496	0.806183	0.142848	0.0824733	0.661392	0.10129	0.0584796	0.481378	0.0418283	0.0241496	0.831995	0.471678	2.36226
ACT2 + EF1α + elF-5A + HIS + TATA	0.566964	0.025224	0.0173266	0.11923	0.216848	0.0249868	0.0450609	1	0.025224	0.0145631	0.866841	0.0150195	0.00867148	2.64322	0.315151	0.181952	1.58191	0.343035	0.198051	0.902079	0.0225401	0.0130135	0.718978	0.0323978	0.0187049	1.2855	0.728834	2.73723
AP-2 + EF1α + GAPDH + RA + RP + TATA	0.567406	0.0542416	0.0259382	0.112587	0.230267	0.128685	0.0736793	1	0.0542416	0.0313164	0.402232	0.0104332	0.00602361	1.71781	0.193403	0.111661	0.78024	0.179663	0.103729	0.681568	0.0877074	0.0506379	0.480228	0.0353828	0.0204283	0.843679	0.478709	2.37354
ACT2 + Cpn60 + EF1α + GAPDH + HIS + RA + RP + RPL17 + TATA	0.56741	0.0901609	0.0385276	0.119898	0.197342	0.0997294	0.0789453	1	0.0901609	0.0520544	0.547426	0.021091	0.0121769	2.016	0.241714	0.139554	0.978866	0.193172	0.111528	0.72414	0.0722181	0.0416951	0.548328	0.0432879	0.0249923	0.969126	0.549892	2.21724
EF1α + GIIα + HIS + RA + RP + TATA	0.567578	0.0594906	0.0241709	0.118419	0.18826	0.106336	0.0649247	1	0.0594906	0.0343469	0.257265	0.00621833	0.00359015	1.10471	0.130819	0.0755281	0.553568	0.104215	0.0601685	0.56945	0.0605529	0.0349602	0.278957	0.0181112	0.0104565	0.627325	0.356056	2.44547
Cpn60 + EF1α + GAPDH + HIS + RA + RPL17	0.567623	0.13409	0.0555436	0.106275	0.186266	0.10463	0.0793175	1	0.13409	0.0774168	0.413096	0.0229448	0.0132472	1.48333	0.157641	0.0910139	0.762714	0.142067	0.0820226	0.481429	0.0503719	0.0290822	0.387349	0.0307235	0.0177382	0.754653	0.428358	2.43874
ACT2 + Cpn60 + GAPDH + HIS + TATA	0.567716	0.0463643	0.040884	0.146338	0.27022	0.0860117	0.0533989	1	0.0463643	0.0267684	1.20338	0.0491991	0.0284051	2.804	0.410332	0.236905	1.37212	0.370775	0.214067	0.755974	0.0650225	0.0375408	0.852845	0.045541	0.0262931	1.33139	0.755849	2.77068
ACT2 + AP-2 + EF1α + elF-5A + HIS + RA	0.567754	0.0591209	0.0236901	0.107183	0.136197	0.0465545	0.0440109	1	0.0591209	0.0341335	0.265928	0.00629986	0.00363722	1.36369	0.146163	0.0843875	0.761469	0.10371	0.059877	0.680333	0.0316725	0.0182861	0.318346	0.0140107	0.00808908	0.731627	0.415384	2.33761
ACT2 + Cpn60 + elF-5A + GAPDH + RA + RP + TATA	0.567806	0.0604401	0.0373726	0.10508	0.22516	0.0994396	0.0875609	1	0.0604401	0.0348951	0.435364	0.0162707	0.00939388	1.90275	0.19994	0.115436	0.919129	0.206951	0.119483	0.837551	0.0832858	0.0480851	0.491043	0.0429962	0.0248238	0.930973	0.528613	2.21967
GAPDH + RA + RPL17 + TATA	0.567948	0.158345	0.0511564	0.0836737	0.311281	0.118081	0.0703976	1	0.158345	0.0914203	0.279517	0.0142991	0.00825558	0.86835	0.072658	0.0419491	0.568199	0.176869	0.102116	0.272717	0.0322027	0.0185922	0.342423	0.0241058	0.0139175	0.555201	0.315325	2.66879
AP-2 + GAPDH + RA + RP + TATA	0.568237	0.0626133	0.0301589	0.103063	0.248381	0.153021	0.073212	1	0.0626133	0.0361498	0.315528	0.00951597	0.00549405	1.44631	0.149061	0.0860602	0.63608	0.15799	0.0912158	0.58388	0.0893462	0.051584	0.434889	0.0318391	0.0183823	0.736114	0.418287	2.47593
ACT2 + GAPDH + GIIα + RA + RPL17 + TATA	0.568319	0.116777	0.0425357	0.131844	0.232887	0.100699	0.0492863	1	0.116777	0.0674214	0.36961	0.0157216	0.00907689	1.42583	0.187988	0.108535	0.664985	0.154866	0.0894121	0.520123	0.0523761	0.0302393	0.384352	0.0189433	0.0109369	0.727484	0.413443	2.48676
EF1α + elF-5A + GAPDH + HIS + TATA	0.568485	0.0270426	0.0190201	0.105603	0.285951	0.0910535	0.0552841	1	0.0270426	0.015613	1.19733	0.0227734	0.0131482	2.86298	0.302338	0.174555	1.58208	0.452398	0.261192	0.734172	0.066849	0.0385953	0.894497	0.0494514	0.0285508	1.37851	0.783663	3.01373
ACT2 + AP-2 + EF1α + GAPDH + RA + RP	0.568486	0.056376	0.0326996	0.138204	0.156619	0.123369	0.0663665	1	0.056376	0.0325487	0.399013	0.0130476	0.00753301	1.89438	0.261811	0.151157	0.824309	0.129102	0.0745371	1.00001	0.12337	0.0712278	0.500785	0.0332353	0.0191884	0.936416	0.53234	2.17028
ACT2 + EF1α	0.569109	0.0163156	0.019344	0.202978	0.118797	0.0171757	0.0398577	1	0.0163156	0.00941984	1.1238	0.0217387	0.0125509	3.49904	0.710229	0.410051	1.98373	0.235662	0.136059	1.96566	0.0337616	0.0194923	0.863921	0.0344339	0.0198804	1.73936	0.989884	4.7083
EF1α + elF-5A + HIS + RA + RPL17 + TATA	0.569428	0.109949	0.0261451	0.0717369	0.209319	0.0544669	0.0678835	1	0.109949	0.0634793	0.298205	0.00779661	0.00450138	1.22106	0.0875949	0.050573	0.79098	0.165567	0.0955903	0.417682	0.0227498	0.0131346	0.332731	0.022587	0.0130406	0.676776	0.385376	2.38146
HIS + RA + RP + RPL17 + TATA	0.569492	0.130062	0.0349843	0.0783104	0.19845	0.117715	0.0839847	1	0.130062	0.0750915	0.233294	0.00816164	0.00471213	1.02611	0.0803551	0.046393	0.593191	0.117719	0.0679651	0.415518	0.0489126	0.0282397	0.329833	0.0277009	0.0159931	0.599658	0.3415	2.45427
Cpn60 + GAPDH + RA + RP	0.569616	0.113056	0.0580539	0.104341	0.197702	0.173136	0.115971	1	0.113056	0.0652729	0.258562	0.0150105	0.00866633	1.25224	0.13066	0.0754364	0.542433	0.10724	0.0619151	0.693349	0.120044	0.0693074	0.33016	0.038289	0.0221061	0.679458	0.38703	2.42774
ACT2 + Cpn60 + EF1α + GIIα + HIS + RA + TATA	0.569696	0.0820416	0.0331572	0.135963	0.187847	0.0476654	0.0523398	1	0.0820416	0.0473668	0.313747	0.010403	0.00600617	1.24786	0.169663	0.0979549	0.645589	0.121272	0.0700165	0.557592	0.0265778	0.0153447	0.277833	0.0145417	0.00839566	0.673771	0.383845	2.4531
ACT2 + HIS + RA + RPL17 + TATA	0.569763	0.136006	0.0363825	0.103524	0.211615	0.0500521	0.0470152	1	0.136006	0.0785231	0.231754	0.00843178	0.00486809	0.803119	0.0831421	0.0480021	0.595734	0.126066	0.0727844	0.345933	0.0173147	0.00999663	0.287395	0.0135119	0.00780111	0.543989	0.309945	2.73607
ACT2 + AP-2 + HIS + RA + RP	0.56998	0.0692108	0.0291746	0.121939	0.113297	0.107469	0.0548196	1	0.0692108	0.0399589	0.203445	0.00593542	0.00342682	1.17275	0.143004	0.0825635	0.567755	0.0643248	0.0371379	0.746277	0.0802014	0.0463043	0.3129	0.017153	0.0099033	0.667188	0.380284	2.34238
ACT2 + elF-5A + HIS + RA + TATA	0.570017	0.0649187	0.02424	0.0900545	0.230267	0.0312659	0.0432685	1	0.0649187	0.0374808	0.202063	0.004898	0.00282786	0.722157	0.0650335	0.0375471	0.602629	0.138766	0.0801164	0.416694	0.0130283	0.0075219	0.251886	0.0108987	0.00629238	0.532571	0.303575	2.80457
Cpn60 + EF1α + elF-5A + GAPDH + HIS + RA + RP	0.570367	0.0617144	0.0369291	0.0974168	0.178394	0.120029	0.0917807	1	0.0617144	0.0356308	0.422733	0.0156112	0.00901312	1.81104	0.176426	0.10186	0.86726	0.154714	0.0893239	0.797156	0.095682	0.0552421	0.44206	0.0405726	0.0234246	0.890042	0.507651	2.28183
Cpn60 + EF1α + HIS + RA + RP	0.570638	0.0955614	0.0371313	0.104451	0.136803	0.0999451	0.0986544	1	0.0955614	0.0551724	0.234466	0.00870604	0.00502643	1.14329	0.119417	0.0689454	0.59821	0.0818371	0.0472487	0.651058	0.0650701	0.0375682	0.26887	0.0265252	0.0153144	0.649315	0.370524	2.39068
ACT2 + elF-5A + HIS + RA + RP + RPL17	0.570784	0.109796	0.038335	0.088705	0.131023	0.0974185	0.0787002	1	0.109796	0.0633906	0.279509	0.010715	0.00618629	1.56863	0.139145	0.0803354	0.809443	0.106056	0.0612314	0.783251	0.0763031	0.0440536	0.40115	0.0315706	0.0182273	0.806996	0.46062	2.29527
ACT2 + Cpn60 + GAPDH + GIIα + RA + TATA	0.571133	0.0914585	0.0468401	0.141307	0.242475	0.085691	0.0561925	1	0.0914585	0.0528036	0.351578	0.0164679	0.00950777	1.34571	0.190158	0.109788	0.613897	0.148855	0.0859414	0.565521	0.04846	0.0279784	0.320279	0.0179972	0.0103907	0.699498	0.399506	2.49444
ACT2 + elF-5A + GAPDH + RA + RP + RPL17 + TATA	0.571179	0.092242	0.0372862	0.0971015	0.217162	0.111373	0.0809282	1	0.092242	0.053256	0.45447	0.0169454	0.00978345	1.99973	0.194177	0.112108	0.98438	0.21377	0.12342	0.779576	0.0868239	0.0501278	0.574001	0.0464529	0.0268196	0.96536	0.551393	2.2073
ACT2 + elF-5A + GAPDH + GIIα + RA + RP + TATA	0.571221	0.0474834	0.0326616	0.119807	0.217053	0.11604	0.0656516	1	0.0474834	0.0274145	0.384065	0.0125442	0.00724238	1.74901	0.209545	0.120981	0.770101	0.167153	0.0965058	0.850968	0.0987464	0.0570113	0.438616	0.0287958	0.0166253	0.86546	0.494369	2.30526
ACT2 + AP-2 + EF1α + GAPDH + GIIα + HIS + RA	0.571235	0.0613792	0.03488	0.149233	0.160983	0.100524	0.0344673	1	0.0613792	0.0354373	0.374001	0.0130451	0.00753162	1.52762	0.22797	0.131619	0.667681	0.107485	0.0620568	0.680799	0.0684365	0.0395118	0.365695	0.0126045	0.00727723	0.769299	0.43945	2.43944
ACT2 + AP-2 + elF-5A + GAPDH + HIS + RA + RP	0.571768	0.0489591	0.0313792	0.11028	0.160591	0.125292	0.0603158	1	0.0489591	0.0282666	0.381761	0.0119793	0.00691628	1.84311	0.203259	0.117351	0.834517	0.134016	0.0773742	0.878328	0.110048	0.0635361	0.492354	0.0296967	0.0171454	0.905011	0.517457	2.25615
ACT2 + Cpn60 + HIS + RA + RPL17 + TATA	0.571811	0.135303	0.0444387	0.105567	0.196216	0.0479847	0.0660993	1	0.135303	0.0781174	0.298895	0.0132825	0.00766867	1.19678	0.12634	0.0729425	0.701502	0.137646	0.0794701	0.427163	0.0204973	0.0118341	0.319136	0.0210947	0.012179	0.657245	0.37582	2.45008
AP-2 + EF1α + GAPDH + RA	0.571918	0.0884575	0.0479013	0.11775	0.202247	0.117371	0.0530251	1	0.0884575	0.051071	0.258767	0.0123952	0.0071564	1.10767	0.130427	0.0753023	0.55911	0.113078	0.0652857	0.4937	0.0579461	0.0334552	0.306536	0.0162541	0.00938431	0.620963	0.35514	2.48956
ACT2 + AP-2 + EF1α + RA + RP + TATA	0.571947	0.056207	0.0211434	0.124003	0.173607	0.0741726	0.0653886	1	0.056207	0.0324511	0.307264	0.00649659	0.00375081	1.6071	0.199285	0.115057	0.781496	0.135673	0.0783309	0.807871	0.0599219	0.0345959	0.400224	0.0261701	0.0151093	0.817326	0.467467	2.31025
ACT2 + Cpn60 + elF-5A + GAPDH + GIIα + HIS + RA + TATA	0.572111	0.064305	0.037007	0.11873	0.220102	0.0821592	0.0547443	1	0.064305	0.0371265	0.40691	0.0150585	0.00869403	1.57496	0.186995	0.107962	0.753989	0.165954	0.0958139	0.611801	0.0502651	0.0290206	0.373671	0.0204563	0.0118105	0.786888	0.450187	2.42859
ACT2 + AP-2 + elF-5A + GAPDH + RA	0.572623	0.0643908	0.0381677	0.108022	0.1855	0.0947673	0.0467464	1	0.0643908	0.0371761	0.294974	0.0112585	0.00650009	1.51998	0.164192	0.0947961	0.739117	0.137106	0.0791584	0.72037	0.0682676	0.0394143	0.38806	0.0181404	0.0104734	0.777084	0.444976	2.37746
EF1α + HIS + RP + TATA	0.572739	0.0294556	0.0278397	0.120479	0.215972	0.105196	0.0786516	1	0.0294556	0.0170062	0.914862	0.0254695	0.0147048	2.78565	0.335612	0.193766	1.37584	0.297144	0.171556	0.944346	0.0993416	0.0573549	0.824154	0.064821	0.0374244	1.30748	0.748843	2.47814
Cpn60 + EF1α + elF-5A + HIS + RA + TATA	0.572883	0.0799205	0.0294603	0.0822437	0.218421	0.039212	0.0755214	1	0.0799205	0.0461421	0.283664	0.00835683	0.00482481	1.15225	0.094765	0.0547126	0.730149	0.15948	0.0920758	0.454393	0.0178177	0.010287	0.277327	0.0209441	0.0120921	0.64963	0.372162	2.40671
ACT2 + elF-5A + HIS	0.573004	0.0381	0.0266893	0.115379	0.143093	0.0423544	0.0340859	1	0.0381	0.021997	0.717353	0.0191456	0.0110537	2.66959	0.308013	0.177832	1.52217	0.217812	0.125754	1.15681	0.0489961	0.0282879	0.691957	0.023586	0.0136174	1.29298	0.740883	2.93926
ACT2 + Cpn60 + elF-5A + GAPDH + HIS + RA + RPL17 + TATA	0.573061	0.0992274	0.0421546	0.0991545	0.220205	0.0785638	0.0681895	1	0.0992274	0.0572889	0.471424	0.0198727	0.0114735	1.77059	0.175562	0.101361	0.934514	0.205785	0.11881	0.566629	0.0445165	0.0257016	0.472713	0.0322341	0.0186104	0.869312	0.498169	2.32531
ACT2 + EF1α + elF-5A + GIIα + RA + TATA	0.573196	0.057034	0.0221774	0.118611	0.199724	0.0381216	0.050046	1	0.057034	0.0329286	0.267794	0.00593897	0.00342887	1.28286	0.152161	0.0878503	0.692634	0.138336	0.0798681	0.656053	0.0250098	0.0144394	0.278175	0.0139216	0.00803761	0.696252	0.399089	2.3882
EF1α + elF-5A + GAPDH + HIS + RA + RP + RPL17	0.573222	0.0947613	0.0356672	0.0892799	0.171121	0.132152	0.0853953	1	0.0947613	0.0547105	0.441229	0.0157374	0.009086	1.90321	0.169918	0.0981023	0.929005	0.158972	0.0917826	0.742042	0.0980623	0.0566163	0.516688	0.0441227	0.0254743	0.922029	0.528527	2.27424
ACT2 + Cpn60 + EF1α + elF-5A + GAPDH + GIIα + HIS + RA + TATA	0.573284	0.0585753	0.0335785	0.123542	0.211161	0.0738193	0.0571811	1	0.0585753	0.0338184	0.465069	0.0156164	0.00901611	1.74983	0.216177	0.12481	0.847925	0.179049	0.103374	0.675067	0.049833	0.0287711	0.405996	0.0232153	0.0134034	0.857314	0.491485	2.35577
ACT2 + Cpn60 + EF1α + HIS + RA + RPL17	0.573559	0.136154	0.0474343	0.117905	0.135664	0.0491301	0.0711575	1	0.136154	0.0786083	0.315455	0.0149634	0.0086391	1.38752	0.163595	0.0944518	0.765272	0.10382	0.0599406	0.571044	0.0280554	0.0161978	0.322768	0.0229673	0.0132602	0.727009	0.416983	2.41298
ACT2 + elF-5A + GAPDH + GIIα + HIS + RA + RPL17 + TATA	0.573657	0.0910528	0.0350111	0.111759	0.213178	0.0929989	0.0494232	1	0.0910528	0.0525693	0.422483	0.0147916	0.00853993	1.64493	0.183835	0.106137	0.800664	0.170684	0.0985445	0.574539	0.0534315	0.0308487	0.428436	0.0211747	0.0122252	0.811841	0.465719	2.4188
Cpn60 + EF1α + elF-5A + GAPDH + RA	0.574642	0.0924249	0.0493298	0.0923959	0.210793	0.0877953	0.0905024	1	0.0924249	0.0533616	0.340004	0.0167723	0.0096835	1.48222	0.136951	0.0790685	0.779782	0.164372	0.0949003	0.628522	0.0551812	0.0318589	0.333365	0.0301703	0.0174188	0.760648	0.437101	2.40054
ACT2 + elF-5A + RA + RPL17 + TATA	0.574665	0.126369	0.0333655	0.0788801	0.212077	0.0357506	0.0657723	1	0.126369	0.0729592	0.244845	0.00816939	0.0047166	1.22801	0.0968656	0.0559254	0.776458	0.164668	0.0950714	0.492441	0.0176051	0.0101643	0.328706	0.0216198	0.0124822	0.67841	0.389859	2.38556
ACT2 + EF1α + GAPDH + GIIα + HIS + TATA	0.574905	0.0245949	0.0246359	0.166624	0.238569	0.0906685	0.0318246	1	0.0245949	0.0141999	1.05987	0.0261109	0.0150751	2.70438	0.450616	0.260163	1.20376	0.287181	0.165804	0.86104	0.0780692	0.0450733	0.738089	0.0234894	0.0135616	1.26119	0.725065	2.36889
ACT2 + RA + RP + RPL17	0.57503	0.155459	0.0471367	0.107091	0.114601	0.111465	0.0926928	1	0.155459	0.0897542	0.185857	0.00876069	0.00505799	1.2346	0.132215	0.0763343	0.61499	0.0704786	0.0406908	0.787124	0.0877371	0.050655	0.329604	0.0305519	0.0176391	0.69203	0.397938	2.31703
AP-2 + Cpn60 + EF1α + GAPDH + HIS + RA + TATA	0.575041	0.0802446	0.040385	0.112575	0.231558	0.0880883	0.0600989	1	0.0802446	0.0463292	0.426739	0.0172339	0.00994997	1.52709	0.171912	0.0992534	0.759794	0.175936	0.101577	0.482169	0.0424735	0.0245221	0.394506	0.0237094	0.0136886	0.76505	0.439935	2.46388
ACT2 + elF-5A + GIIα + HIS + RA + TATA	0.575075	0.060463	0.0251961	0.110748	0.202631	0.0533116	0.037783	1	0.060463	0.0349083	0.230431	0.00580595	0.00335206	0.99311	0.109985	0.0634998	0.576425	0.116802	0.0674356	0.508003	0.0270825	0.0156361	0.250871	0.00947866	0.0054725	0.59314	0.3411	2.44116
ACT2 + EF1α + elF-5A + HIS + RA + RP + RPL17	0.575173	0.0956509	0.0328825	0.0990487	0.129757	0.0846903	0.0783963	1	0.0956509	0.0552241	0.350274	0.0115179	0.00664986	1.79732	0.178022	0.102781	0.932192	0.120958	0.0698353	0.85824	0.0726846	0.0419645	0.441942	0.0346466	0.0200032	0.896662	0.515736	2.21467
EF1α + elF-5A + GAPDH + GIIα + HIS + RA + RP	0.575189	0.0500032	0.0305603	0.111878	0.170784	0.136821	0.0703761	1	0.0500032	0.0288693	0.3729	0.0113959	0.00657944	1.66451	0.186223	0.107516	0.726821	0.124129	0.0716661	0.810114	0.110841	0.063994	0.394835	0.0277869	0.0160428	0.828197	0.476369	2.35984
ACT2 + AP-2 + EF1α + elF-5A + GAPDH + RA	0.575454	0.0557385	0.0330821	0.116904	0.177577	0.0798861	0.0517814	1	0.0557385	0.0321806	0.380275	0.0125803	0.00726324	1.79051	0.209317	0.120849	0.884549	0.157076	0.0906876	0.812451	0.0649036	0.0374721	0.436719	0.0226139	0.0130562	0.884083	0.508749	2.27651
AP-2 + elF-5A + GAPDH + HIS + RA + RP + TATA	0.575644	0.0474834	0.0262091	0.0884957	0.220643	0.129533	0.066738	1	0.0474834	0.0274145	0.384397	0.0100747	0.00581663	1.69541	0.150037	0.0866237	0.795802	0.175588	0.101376	0.632302	0.0819038	0.0472872	0.474957	0.0316977	0.0183007	0.830478	0.47806	2.40795
elF-5A + GAPDH + HIS	0.575675	0.0417307	0.0316741	0.0931327	0.246633	0.152048	0.0508487	1	0.0417307	0.0240932	1.22894	0.0389255	0.0224736	3.04997	0.284052	0.163998	1.51487	0.373618	0.215708	0.822819	0.125108	0.0722312	0.995681	0.0506291	0.0292307	1.43538	0.826313	2.97528
ACT2 + Cpn60 + elF-5A + HIS + RA + RP	0.575758	0.0721353	0.0372153	0.0982355	0.137806	0.0828923	0.08615	1	0.0721353	0.0416473	0.265943	0.00989716	0.00571413	1.48078	0.145465	0.0839841	0.746983	0.102939	0.0594317	0.852036	0.0706272	0.0407766	0.334481	0.0288155	0.0166367	0.780036	0.449112	2.28133
ACT2 + Cpn60 + EF1α + elF-5A + HIS + RA + RP	0.575905	0.0636823	0.032306	0.10732	0.136061	0.0720568	0.0847033	1	0.0636823	0.036767	0.33557	0.0108409	0.00625901	1.71035	0.183554	0.105975	0.869991	0.118372	0.068342	0.922298	0.0664578	0.0383695	0.378088	0.0320253	0.0184898	0.869383	0.500682	2.2044
EF1α + RA + RP + RPL17 + TATA	0.575942	0.125129	0.0312659	0.0877302	0.195055	0.0993636	0.0982002	1	0.125129	0.0722431	0.279456	0.00873745	0.00504457	1.39521	0.122402	0.070669	0.739657	0.144274	0.0832964	0.564488	0.0560896	0.0323833	0.373635	0.036691	0.0211836	0.725408	0.417793	2.43798
ACT2 + Cpn60 + EF1α + elF-5A + GAPDH + RA + RP + TATA	0.576136	0.0544595	0.033182	0.112183	0.21449	0.0877775	0.0860462	1	0.0544595	0.0314422	0.501701	0.0166474	0.0096114	2.09186	0.234671	0.135487	1.02324	0.219474	0.126713	0.899476	0.0789537	0.045584	0.520982	0.0448285	0.0258817	1.00621	0.579714	2.19294
ACT2 + EF1α + elF-5A + GAPDH + GIIα + HIS + RA + RPL17 + TATA	0.576281	0.0821859	0.0315906	0.11726	0.204981	0.0835639	0.0524833	1	0.0821859	0.04745	0.480916	0.0151924	0.00877136	1.81893	0.213288	0.123142	0.894562	0.183368	0.105867	0.638439	0.0533504	0.0308019	0.458531	0.0240653	0.0138941	0.881897	0.508221	2.34649
ACT2 + EF1α + elF-5A + GAPDH + GIIα + RA + RP + TATA	0.576344	0.0428494	0.0286431	0.124951	0.207377	0.102499	0.0670141	1	0.0428494	0.0247391	0.449561	0.0128768	0.00743444	1.9432	0.242805	0.140184	0.876507	0.181768	0.104944	0.911937	0.0934729	0.0539666	0.47196	0.031628	0.0182604	0.942195	0.543028	2.23324
ACT2 + Cpn60 + GAPDH + HIS + RA + RP + RPL17	0.576385	0.112389	0.0498152	0.118321	0.15997	0.127449	0.0838594	1	0.112389	0.0648879	0.442393	0.0220379	0.0127236	1.8724	0.221544	0.127908	0.838915	0.134201	0.0774812	0.756757	0.0964479	0.0556842	0.498841	0.0418325	0.024152	0.901551	0.51964	2.33549
AP-2 + EF1α + GAPDH + HIS + RA + RPL17 + TATA	0.576426	0.102039	0.03488	0.104474	0.223304	0.100521	0.053822	1	0.102039	0.0589123	0.445508	0.0155393	0.00897162	1.60523	0.167704	0.0968237	0.813876	0.181742	0.104929	0.448874	0.0451215	0.0260509	0.46133	0.0248297	0.0143354	0.795802	0.458721	2.43564
EF1α + elF-5A + GAPDH + RA + RPL17	0.576745	0.124974	0.0429652	0.0797138	0.200143	0.103317	0.0817604	1	0.124974	0.072154	0.360936	0.0155077	0.00895336	1.58876	0.126646	0.0731189	0.858348	0.171792	0.0991842	0.56825	0.0587097	0.0338961	0.414723	0.0339079	0.0195768	0.798502	0.460532	2.3865
ACT2 + Cpn60 + elF-5A + HIS + RA	0.577099	0.0959846	0.0422456	0.0957125	0.15586	0.041959	0.0661998	1	0.0959846	0.0554168	0.205461	0.00867985	0.00501131	1.00626	0.0963121	0.0556058	0.627743	0.0978398	0.0564878	0.568112	0.0238374	0.0137625	0.236553	0.0156598	0.00904117	0.607356	0.350505	2.3684
AP-2 + elF-5A + GAPDH + HIS + RA	0.577128	0.0663203	0.0362987	0.0827991	0.197009	0.121488	0.0469716	1	0.0663203	0.0382901	0.265321	0.00963081	0.00556035	1.18788	0.0983552	0.0567854	0.615001	0.121161	0.0699522	0.474354	0.0576284	0.0332717	0.330391	0.015519	0.00895988	0.645491	0.372531	2.50281
ACT2 + AP-2 + RA + RP + TATA	0.577294	0.0649374	0.0251336	0.116599	0.180453	0.0871048	0.0631881	1	0.0649374	0.0374916	0.228387	0.00574019	0.0033141	1.33507	0.155667	0.0898744	0.636972	0.114943	0.0663626	0.715432	0.0623175	0.035979	0.349464	0.022082	0.012749	0.710887	0.410391	2.40481
ACT2 + AP-2 + elF-5A + HIS + RA + RP + TATA	0.577627	0.0484834	0.0244155	0.0981073	0.173916	0.0819693	0.0595597	1	0.0484834	0.0279919	0.305178	0.00745107	0.00430188	1.60111	0.157081	0.0906908	0.797152	0.138637	0.0800423	0.731394	0.0599519	0.0346133	0.406297	0.0241989	0.0139712	0.806856	0.466062	2.36109
EF1α + GAPDH + GIIα + RA + RP	0.577737	0.0652301	0.0359271	0.136029	0.17479	0.163436	0.0784018	1	0.0652301	0.0376606	0.302399	0.0108643	0.00627252	1.4101	0.191815	0.110744	0.55965	0.0978212	0.0564771	0.826206	0.135032	0.0779605	0.335781	0.0263258	0.0151992	0.739023	0.426961	2.38607
ACT2 + Cpn60 + EF1α + elF-5A + GAPDH + HIS + RA + RPL17 + TATA	0.57825	0.0897458	0.038169	0.106118	0.211249	0.0705576	0.0690698	1	0.0897458	0.0518148	0.530148	0.0202352	0.0116828	1.94196	0.206076	0.118978	1.02634	0.216813	0.125177	0.630689	0.0444999	0.025692	0.500452	0.0345661	0.0199567	0.938264	0.542551	2.30701
ACT2 + Cpn60 + EF1α + RA + RP	0.57832	0.0963167	0.0395429	0.129863	0.124567	0.0723689	0.0982002	1	0.0963167	0.0556084	0.260644	0.0103066	0.00595053	1.46325	0.190022	0.109709	0.719156	0.0895834	0.051721	0.988893	0.0715651	0.0413181	0.315755	0.0310073	0.017902	0.791282	0.457614	2.1788
ACT2 + EF1α + GAPDH + HIS + RA + RP + TATA + UBQ	0.578481	0.0486698	0.0240457	0.130386	0.204931	0.104079	0.0563082	1	0.0486698	0.0280995	0.394212	0.0094791	0.00547276	1.59299	0.207704	0.119918	0.559211	0.1146	0.0661641	0.64869	0.067515	0.0389798	0.478384	0.0269369	0.0155521	0.778915	0.450588	2.5125
ACT2 + GAPDH + HIS + RPL17 + TATA	0.57862	0.0893525	0.0365743	0.135632	0.258321	0.101138	0.0438371	1	0.0893525	0.0515877	1.27824	0.0467507	0.0269915	3.00647	0.407773	0.235428	1.51033	0.390151	0.225254	0.683797	0.0691579	0.0399284	1.06176	0.0465443	0.0268724	1.42343	0.823626	3.173
ACT2 + AP-2 + EF1α + elF-5A + GAPDH + HIS + RA + RP	0.578655	0.0441646	0.0278648	0.11652	0.157468	0.110373	0.0623633	1	0.0441646	0.0254985	0.447206	0.0124613	0.00719454	2.03431	0.237039	0.136854	0.940478	0.148095	0.0855026	0.937471	0.103471	0.0597392	0.522184	0.0325651	0.0188015	0.980275	0.567241	2.18697
GAPDH + GIIα + HIS + RA + RPL17 + TATA	0.57884	0.118988	0.0406061	0.110616	0.241996	0.1238	0.0494384	1	0.118988	0.0686976	0.338339	0.0137386	0.00793201	1.16053	0.128373	0.0741163	0.570593	0.138081	0.0797211	0.367221	0.0454621	0.0262475	0.336095	0.016616	0.00959324	0.628796	0.363972	2.54828
elF-5A + GAPDH + GIIα + HIS + RA + RP	0.578898	0.0566653	0.035403	0.103786	0.176747	0.158481	0.0693123	1	0.0566653	0.0327157	0.30079	0.0106489	0.00614813	1.43466	0.148898	0.0859664	0.605662	0.107049	0.0618048	0.733021	0.11617	0.0670706	0.351851	0.0243876	0.0140802	0.737664	0.427033	2.44334
EF1α + GAPDH + GIIα + HIS + RA + RPL17	0.57894	0.119245	0.0432811	0.122627	0.177208	0.124839	0.0554034	1	0.119245	0.0688459	0.357097	0.0154556	0.00892328	1.34558	0.165005	0.0952654	0.621192	0.11008	0.0635547	0.490957	0.0612906	0.0353861	0.339929	0.0188332	0.0108734	0.692459	0.400893	2.5364
ACT2 + AP-2 + Cpn60 + EF1α + HIS + RA + TATA	0.579127	0.0824886	0.0328841	0.122522	0.18333	0.040684	0.0529523	1	0.0824886	0.0476248	0.338709	0.0111381	0.00643061	1.44226	0.176709	0.102023	0.760691	0.139458	0.080516	0.558386	0.0227174	0.0131159	0.337456	0.0178691	0.0103167	0.739584	0.428313	2.44702
Cpn60 + EF1α + elF-5A + HIS + RA + RP + TATA	0.579439	0.0617408	0.0270922	0.085993	0.192024	0.0766111	0.0912605	1	0.0617408	0.035646	0.337898	0.0091544	0.00528529	1.57347	0.135308	0.0781199	0.828558	0.159103	0.0918584	0.663883	0.0508608	0.0293645	0.364787	0.0332907	0.0192204	0.794767	0.460519	2.37835
AP-2 + EF1α + elF-5A + GAPDH + HIS + RA + RP + TATA	0.579793	0.0428494	0.0232238	0.0974164	0.21053	0.114181	0.0679034	1	0.0428494	0.0247391	0.449909	0.0104486	0.0060325	1.89076	0.184191	0.106343	0.902034	0.189905	0.109642	0.703156	0.080287	0.0463537	0.506003	0.0343593	0.0198374	0.908643	0.526825	2.32966
elF-5A + HIS + TATA	0.579831	0.0394523	0.0232149	0.064712	0.282792	0.0476703	0.0499859	1	0.0394523	0.0227778	0.728981	0.0169232	0.00977061	2.1972	0.142185	0.0820906	1.36473	0.385936	0.22282	0.536834	0.025591	0.014775	0.636018	0.031792	0.0183551	1.07729	0.624648	2.6601
ACT2 + Cpn60 + elF-5A + RA + TATA	0.579833	0.0938878	0.0361231	0.0914311	0.223005	0.0214231	0.0750094	1	0.0938878	0.0542062	0.23062	0.00833073	0.00480975	1.14568	0.10475	0.0604777	0.705484	0.157326	0.0908323	0.545072	0.0116771	0.0067418	0.264209	0.0198182	0.011442	0.64851	0.376028	2.40029
Cpn60 + EF1α + RA + RP + TATA	0.579893	0.0935606	0.0315149	0.0999732	0.206228	0.0795349	0.107312	1	0.0935606	0.0540172	0.263184	0.00829421	0.00478866	1.30163	0.130128	0.0751293	0.671934	0.138572	0.0800043	0.624177	0.0496439	0.0286619	0.300364	0.0322328	0.0186096	0.693548	0.402184	2.44197
ACT2 + elF-5A + RA + RP	0.579972	0.0662289	0.0370601	0.0902308	0.137301	0.0872588	0.0879585	1	0.0662289	0.0382373	0.156693	0.00580708	0.00335272	1.08172	0.0976047	0.0563521	0.623387	0.0855919	0.0494165	0.992947	0.0866434	0.0500236	0.279651	0.0245977	0.0142015	0.689067	0.399639	2.02904
ACT2 + AP-2 + EF1α + HIS + RA + RPL17 + TATA	0.580029	0.103391	0.0282266	0.114289	0.175414	0.0540771	0.0468944	1	0.103391	0.0596928	0.35363	0.00998177	0.00576298	1.516	0.173262	0.100033	0.815073	0.142975	0.0825467	0.519652	0.0281013	0.0162243	0.394641	0.0185065	0.0106847	0.7665	0.444592	2.43301
ACT2 + EF1α + elF-5A + GAPDH + RA + RP + RPL17 + TATA	0.580345	0.0820446	0.0328147	0.10509	0.207468	0.0983439	0.0803222	1	0.0820446	0.0473684	0.520994	0.0170962	0.00987051	2.18512	0.229634	0.132579	1.08674	0.225464	0.130171	0.844823	0.0830832	0.0479681	0.59733	0.0479789	0.0277006	1.03917	0.603076	2.30872
ACT2 + GAPDH + GIIα + HIS + RA + RP + RPL17	0.580518	0.102958	0.0426099	0.133286	0.152487	0.14459	0.062788	1	0.102958	0.0594431	0.390347	0.0166326	0.00960287	1.72192	0.229509	0.132507	0.703381	0.107256	0.0619244	0.769426	0.111251	0.0642308	0.445768	0.0279889	0.0161594	0.838474	0.486749	2.413
ACT2 + AP-2 + EF1α + elF-5A + HIS + RA + RP + TATA	0.580557	0.0437635	0.0212519	0.105917	0.169404	0.0727855	0.0616619	1	0.0437635	0.0252669	0.367642	0.00781308	0.00451089	1.79851	0.190493	0.109981	0.903526	0.153061	0.08837	0.798951	0.0581521	0.0335741	0.441384	0.0272166	0.0157135	0.885002	0.513794	2.287
ACT2 + EF1α + GIIα + RA + TATA	0.580608	0.0754455	0.025118	0.144724	0.20853	0.0411742	0.0409185	1	0.0754455	0.0435585	0.219579	0.00551538	0.00318431	0.906773	0.131232	0.0757669	0.527393	0.109977	0.0634953	0.532185	0.0219123	0.0126511	0.22365	0.00915144	0.00528358	0.568263	0.329938	2.59042
ACT2 + Cpn60 + GAPDH + RA + RPL17	0.580752	0.156374	0.0667236	0.120509	0.184476	0.0973606	0.0795022	1	0.156374	0.0902824	0.361868	0.0241452	0.0139402	1.55051	0.18685	0.107878	0.742848	0.137037	0.0791186	0.58336	0.0567963	0.0327913	0.394242	0.0313431	0.018096	0.772138	0.44842	2.46819
ACT2 + EF1α + elF-5A + RA + RPL17	0.581055	0.126616	0.0350135	0.0935202	0.140276	0.036967	0.0721001	1	0.126616	0.0731017	0.26121	0.00914585	0.00528036	1.46622	0.137121	0.0791668	0.861627	0.120866	0.069782	0.697701	0.0257919	0.014891	0.333226	0.0240256	0.0138712	0.769997	0.447411	2.31245
EF1α + GAPDH + HIS + RP	0.581522	0.0311878	0.0294468	0.142048	0.188686	0.180308	0.0794921	1	0.0311878	0.0180063	1.35342	0.0398539	0.0230097	3.56507	0.506412	0.292377	1.48927	0.281005	0.162238	1.30325	0.234986	0.135669	1.15348	0.0916926	0.0529387	1.64408	0.956071	3.8645
EF1α + elF-5A + HIS + RA + RP + RPL17 + TATA	0.581713	0.0942291	0.0287153	0.077496	0.184412	0.0900295	0.0847033	1	0.0942291	0.0544032	0.352715	0.0101283	0.00584758	1.65366	0.128152	0.0739885	0.887493	0.163665	0.0944918	0.617838	0.0556237	0.0321143	0.426381	0.0361159	0.0208515	0.823014	0.478758	2.36923
ACT2 + Cpn60 + EF1α + GAPDH + RA + RPL17	0.582207	0.133384	0.0569814	0.127451	0.176681	0.0821136	0.0790162	1	0.133384	0.0770094	0.451233	0.0257119	0.0148448	1.82213	0.232232	0.134079	0.889049	0.157078	0.0906893	0.68206	0.0560064	0.0323353	0.442917	0.0349976	0.0202059	0.881232	0.51306	2.35687
ACT2 + AP-2 + GAPDH + GIIα + HIS + RA	0.582319	0.0694892	0.03939	0.147276	0.164934	0.116053	0.0281897	1	0.0694892	0.0401196	0.301807	0.0118882	0.00686363	1.29773	0.191124	0.110346	0.548477	0.0904623	0.0522284	0.598075	0.0694082	0.0400728	0.321771	0.00907061	0.00523692	0.677976	0.394799	2.5276
ACT2 + Cpn60 + GAPDH + GIIα + HIS + RA + RP	0.58242	0.0730875	0.0440289	0.141039	0.159617	0.131911	0.0687236	1	0.0730875	0.0421971	0.374006	0.0164671	0.00950727	1.63888	0.231146	0.133452	0.656599	0.104804	0.0605088	0.826473	0.109021	0.0629434	0.381352	0.0262079	0.0151311	0.812886	0.473441	2.40045
AP-2 + GAPDH + HIS + RA + RPL17 + TATA	0.582707	0.116777	0.03939	0.0950783	0.237204	0.116001	0.0499748	1	0.116777	0.0674214	0.370008	0.0145746	0.00841464	1.37468	0.130703	0.0754612	0.690986	0.163905	0.0946305	0.367746	0.0426588	0.0246291	0.42174	0.0210764	0.0121685	0.704194	0.410339	2.5242
ACT2 + AP-2 + Cpn60 + GAPDH + HIS + RA + RP + TATA	0.582789	0.0645639	0.0357969	0.122752	0.200658	0.110043	0.0666003	1	0.0645639	0.037276	0.451086	0.0161475	0.00932275	1.86489	0.228918	0.132166	0.825154	0.165574	0.0955942	0.715671	0.0787547	0.045469	0.490886	0.0326932	0.0188754	0.891281	0.519429	2.38209
EF1α + elF-5A + HIS + RA + TATA	0.582796	0.0631237	0.0183518	0.0743431	0.238367	0.0387792	0.0583049	1	0.0631237	0.0364445	0.217668	0.00399461	0.00230629	0.767353	0.0570474	0.0329363	0.625205	0.149028	0.0860416	0.372529	0.0144464	0.00834061	0.242778	0.0141551	0.00817248	0.537589	0.313305	2.77447
Cpn60 + GAPDH + HIS + RA + RP + RPL17 + TATA	0.582876	0.110632	0.0440289	0.0966284	0.219752	0.131823	0.0903556	1	0.110632	0.0638737	0.445453	0.0196128	0.0113235	1.72236	0.166429	0.0960878	0.800028	0.175808	0.101503	0.544846	0.0718231	0.0414671	0.481317	0.0434896	0.0251088	0.832334	0.485147	2.45072
ACT2 + Cpn60 + EF1α + GAPDH + HIS + RA + RP + RPL17	0.582948	0.100172	0.0442544	0.123778	0.156885	0.112293	0.0829185	1	0.100172	0.0578344	0.508916	0.0225218	0.0130029	2.06333	0.255395	0.147452	0.945117	0.148274	0.0856062	0.823149	0.0924338	0.0533667	0.528373	0.0438119	0.0252948	0.978148	0.570209	2.25778
Cpn60 + EF1α + GAPDH + GIIα + HIS + RA	0.583033	0.0922703	0.0487357	0.132223	0.185991	0.109827	0.0618443	1	0.0922703	0.0532723	0.339735	0.0165572	0.00955932	1.27009	0.167935	0.0969573	0.57332	0.106633	0.0615643	0.533746	0.0586194	0.033844	0.283302	0.0175206	0.0101155	0.666699	0.388707	2.53999
EF1α + elF-5A + RA + RP	0.583083	0.0637752	0.0288884	0.0708743	0.143108	0.0974919	0.106248	1	0.0637752	0.0368207	0.171952	0.00496744	0.00286795	1.16705	0.0827141	0.047755	0.652142	0.0933269	0.0538823	0.863563	0.0841904	0.0486074	0.267231	0.0283929	0.0163926	0.68699	0.400572	2.21217
ACT2 + GAPDH + RP + TATA	0.583173	0.0269154	0.0343881	0.156158	0.278831	0.143779	0.072198	1	0.0269154	0.0155396	1.42509	0.049006	0.0282936	3.88883	0.607272	0.350609	1.65281	0.460854	0.266074	1.41922	0.204053	0.11781	1.38645	0.100099	0.0577922	1.7954	1.04703	4.77239
ACT2 + Cpn60 + EF1α + GAPDH + GIIα + HIS + RA + RP	0.583259	0.065576	0.0391637	0.143649	0.15661	0.116266	0.0697198	1	0.065576	0.0378603	0.439274	0.0172036	0.0099325	1.83597	0.263736	0.152268	0.76255	0.119423	0.0689489	0.888887	0.103347	0.0596676	0.41762	0.0291164	0.0168103	0.890717	0.519519	2.32764
ACT2 + Cpn60 + EF1α + GAPDH + HIS + TATA	0.583606	0.040553	0.0353088	0.148939	0.248383	0.072526	0.0570134	1	0.040553	0.0234133	1.22719	0.0433306	0.025017	2.98271	0.44424	0.256482	1.48026	0.367672	0.212276	0.845768	0.0613402	0.0354148	0.841686	0.0479874	0.0277055	1.39627	0.814871	3.00271
AP-2 + EF1α + GAPDH + GIIα + HIS + RA + TATA	0.58365	0.0595372	0.0289634	0.127195	0.22328	0.105465	0.0391259	1	0.0595372	0.0343738	0.376584	0.0109072	0.00629725	1.40449	0.178643	0.10314	0.636891	0.142205	0.082102	0.490106	0.0516892	0.0298428	0.352725	0.0138007	0.00796783	0.710132	0.414469	2.54818
EF1α + GAPDH	0.583745	0.0125256	0.0440381	0.167957	0.291653	0.157866	0.0639829	1	0.0125256	0.00723165	2.52137	0.111036	0.0641067	4.26608	0.716518	0.413682	1.97476	0.575944	0.332522	1.17665	0.185753	0.107245	1.49167	0.0954416	0.0551032	2.07176	1.20938	6.43053
ACT2 + EF1α + GAPDH + GIIα + HIS + RA + RP + RPL17	0.583747	0.0915346	0.0376771	0.136738	0.15022	0.127488	0.0645462	1	0.0915346	0.0528475	0.4561	0.0171845	0.00992149	1.9174	0.262181	0.15137	0.810022	0.121681	0.0702528	0.835012	0.106454	0.0614611	0.478811	0.0309055	0.0178433	0.916224	0.534843	2.33745
ACT2 + Cpn60 + EF1α + elF-5A + RA	0.583832	0.0955893	0.0395429	0.106243	0.149409	0.0239823	0.0806316	1	0.0955893	0.0551885	0.246029	0.00972869	0.00561686	1.36799	0.145339	0.0839116	0.782323	0.116886	0.067484	0.772221	0.0185196	0.0106923	0.267824	0.0215951	0.0124679	0.739397	0.431684	2.29959
ACT2 + Cpn60 + HIS + RA + RP + RPL17 + TATA	0.584011	0.112233	0.0392923	0.106506	0.17318	0.0844647	0.0832364	1	0.112233	0.0647978	0.35358	0.013893	0.00802111	1.62651	0.173232	0.100016	0.801337	0.138776	0.0801221	0.630131	0.0532238	0.0307288	0.411647	0.034264	0.0197823	0.803868	0.469467	2.42982
AP-2 + EF1α + elF-5A + GAPDH + RA + TATA	0.584215	0.0536048	0.026167	0.0915516	0.251	0.0842516	0.0588463	1	0.0536048	0.0309487	0.383341	0.0100309	0.00579133	1.62419	0.148698	0.0858506	0.838021	0.210344	0.121442	0.553606	0.0466422	0.0269289	0.418754	0.0246422	0.0142272	0.802986	0.469116	2.43047
ACT2 + EF1α + HIS + RP	0.584487	0.0288884	0.029532	0.159024	0.108574	0.09608	0.0670325	1	0.0288884	0.0166787	0.90387	0.0266931	0.0154113	3.22761	0.513268	0.296335	1.49778	0.162619	0.0938883	1.67865	0.161285	0.0931179	0.877706	0.0588348	0.0339683	1.53094	0.894812	3.62247
elF-5A + HIS + RA + RP + RPL17 + TATA	0.584509	0.108172	0.0336986	0.0636325	0.192233	0.103484	0.08615	1	0.108172	0.0624532	0.281784	0.00949573	0.00548236	1.42363	0.0905894	0.0523018	0.764331	0.146929	0.0848297	0.533833	0.055243	0.0318946	0.384729	0.0331444	0.0191359	0.731385	0.427501	2.45896
ACT2 + EF1α + elF-5A + GIIα + HIS + RA + RP	0.584595	0.0509302	0.0287153	0.121667	0.12915	0.0898169	0.0634686	1	0.0509302	0.0294046	0.296048	0.00850111	0.00490812	1.57217	0.19128	0.110436	0.729332	0.0941934	0.0543826	0.936881	0.0841477	0.0485827	0.337755	0.0214368	0.0123766	0.812031	0.474709	2.27215
ACT2 + GIIα + HIS + TATA	0.584695	0.0306897	0.0229544	0.165977	0.212822	0.0614012	0.0171264	1	0.0306897	0.0177187	0.68728	0.0157761	0.00910834	2.15314	0.357371	0.206328	0.940463	0.200151	0.115557	0.73741	0.0452779	0.0261412	0.519319	0.00889406	0.00513499	1.00627	0.58836	2.26867
Cpn60 + EF1α + GAPDH + GIIα + HIS + RA + RP + TATA	0.584721	0.0638707	0.0341087	0.124439	0.209666	0.120411	0.0751887	1	0.0638707	0.0368758	0.441926	0.0150735	0.00870271	1.70593	0.212285	0.122563	0.731385	0.153346	0.0885346	0.666772	0.0802867	0.0463536	0.404705	0.0304292	0.0175683	0.82512	0.482465	2.46115
Cpn60 + GAPDH + HIS + RA + RPL17	0.584926	0.157213	0.0649364	0.0952237	0.196016	0.124373	0.0798886	1	0.157213	0.0907669	0.325476	0.0211352	0.0122024	1.21149	0.115363	0.0666047	0.618097	0.121157	0.06995	0.384158	0.0477788	0.0275851	0.335655	0.026815	0.0154816	0.645813	0.377753	2.54811
Cpn60 + HIS + RA + RP + TATA	0.585443	0.0939859	0.0348818	0.0897417	0.209272	0.0986506	0.0933746	1	0.0939859	0.0542628	0.219788	0.0076666	0.00442632	0.957509	0.0859285	0.0496108	0.539067	0.112811	0.0651317	0.45953	0.0453329	0.0261729	0.265226	0.0247654	0.0142983	0.57352	0.335763	2.55888
ACT2 + EF1α + GAPDH + GIIα + RA + RPL17	0.585753	0.117114	0.0450431	0.143983	0.167545	0.101743	0.0553709	1	0.117114	0.0676161	0.390099	0.0175713	0.0101448	1.65345	0.238069	0.137449	0.724189	0.121334	0.0700523	0.695369	0.0707486	0.0408467	0.388736	0.0215246	0.0124273	0.808641	0.473664	2.45506
ACT2 + Cpn60 + EF1α + RA	0.585789	0.135767	0.0530249	0.134758	0.144959	0.0185816	0.0765441	1	0.135767	0.078385	0.18769	0.00995225	0.00574594	0.899217	0.121177	0.0699616	0.572501	0.0829892	0.0479138	0.618158	0.0114864	0.00663167	0.201605	0.0154317	0.00890949	0.579862	0.339677	2.52083
EF1α + elF-5A + GIIα + HIS + RA + RP + TATA	0.585853	0.0494741	0.0253199	0.0998411	0.184175	0.0954704	0.0695077	1	0.0494741	0.0285639	0.298105	0.00754798	0.00435783	1.44597	0.144367	0.0833505	0.694339	0.12788	0.0738316	0.674449	0.0643899	0.0371755	0.32582	0.022647	0.0130753	0.739781	0.433403	2.45326
ACT2 + AP-2 + GAPDH + GIIα + HIS + RA + RP + TATA	0.585998	0.0507247	0.0292462	0.136104	0.193545	0.125116	0.0477374	1	0.0507247	0.0292859	0.404251	0.0118228	0.00682591	1.7329	0.235854	0.13617	0.706986	0.136834	0.079001	0.725893	0.0908205	0.0524353	0.444891	0.0212379	0.0122617	0.83582	0.489789	2.45088
Cpn60 + elF-5A + HIS + RA + RP + TATA	0.586	0.0698821	0.0312923	0.0735377	0.200986	0.0880316	0.0939157	1	0.0698821	0.0403464	0.268097	0.00838936	0.0048436	1.34372	0.0988138	0.0570502	0.705681	0.141832	0.0818869	0.580631	0.0511139	0.0295106	0.320804	0.0301286	0.0173947	0.703155	0.412049	2.4685
EF1α + HIS + RA + RPL17 + TATA	0.586012	0.134171	0.0311796	0.0877302	0.219741	0.0595124	0.0620252	1	0.134171	0.0774635	0.249667	0.00778452	0.0044944	0.853345	0.0748642	0.0432229	0.618061	0.135813	0.0784117	0.309352	0.0184103	0.0106292	0.27704	0.0171834	0.00992087	0.551244	0.323036	2.69253
ACT2 + Cpn60 + EF1α + HIS + RA + RP + RPL17 + TATA	0.586079	0.10004	0.034829	0.113439	0.168736	0.0750077	0.0823284	1	0.10004	0.0577584	0.418312	0.0145694	0.00841165	1.82412	0.206926	0.119469	0.907969	0.153207	0.0884541	0.701496	0.0526176	0.0303788	0.446613	0.0367689	0.0212286	0.883085	0.517557	2.34973
ACT2 + AP-2 + GAPDH + HIS + RA + RP + RPL17 + TATA	0.586085	0.0894784	0.0339966	0.116082	0.19364	0.120906	0.0609476	1	0.0894784	0.0516604	0.468398	0.0159239	0.00919369	1.94794	0.226121	0.130551	0.876384	0.169703	0.0979782	0.672288	0.0812838	0.0469292	0.562852	0.0343045	0.0198057	0.921311	0.539967	2.36802
Cpn60 + EF1α + GAPDH + HIS + RA + RP + RPL17 + TATA	0.586227	0.0986171	0.0391637	0.104766	0.209745	0.11622	0.0885369	1	0.0986171	0.0569366	0.511996	0.0200517	0.0115768	1.91773	0.200914	0.115997	0.906512	0.190137	0.109775	0.617462	0.0717614	0.0414315	0.512084	0.0453383	0.0261761	0.910964	0.534032	2.36968
ACT2 + GAPDH + HIS + RA + RP + TATA + UBQ	0.586287	0.0540414	0.0269978	0.12611	0.214239	0.118054	0.0535248	1	0.0540414	0.0312008	0.330504	0.00892288	0.00515162	1.39363	0.17575	0.101469	0.460747	0.09871	0.0569903	0.576572	0.0680664	0.0392981	0.445446	0.0238424	0.0137654	0.70115	0.411075	2.58036
AP-2 + Cpn60 + GAPDH + HIS + RA + TATA	0.586393	0.0914585	0.0455752	0.104351	0.246837	0.101689	0.057423	1	0.0914585	0.0528036	0.351973	0.0160412	0.00926141	1.29716	0.13536	0.0781501	0.63792	0.157462	0.0909108	0.399803	0.0406554	0.0234724	0.351443	0.0201809	0.0116515	0.67305	0.394672	2.55602
ACT2 + Cpn60 + EF1α + GAPDH + GIIα + RA	0.586424	0.0928567	0.0501382	0.153675	0.176428	0.0869778	0.0616527	1	0.0928567	0.0536109	0.371062	0.0186044	0.0107412	1.5606	0.239825	0.138463	0.668226	0.117894	0.0680661	0.756029	0.0657577	0.0379652	0.323917	0.0199703	0.0115299	0.779973	0.457395	2.44137
elF-5A + RA + RP + TATA	0.586563	0.063415	0.0321482	0.0528073	0.232318	0.0960271	0.099516	1	0.063415	0.0366127	0.158609	0.00509898	0.0029439	0.935316	0.0493916	0.0285162	0.572917	0.133099	0.0768447	0.558624	0.0536431	0.0309708	0.262673	0.0261401	0.015092	0.581356	0.341002	2.51186
ACT2 + AP-2 + EF1α + elF-5A + RA + TATA	0.586586	0.0555677	0.0187166	0.103019	0.194505	0.0291496	0.050595	1	0.0555677	0.032082	0.292822	0.00548063	0.00316424	1.51931	0.156518	0.0903658	0.838774	0.163146	0.0941922	0.657218	0.0191577	0.0110607	0.349024	0.0176589	0.0101953	0.776191	0.455303	2.38147
ACT2 + GIIα + RA + RP + TATA	0.586708	0.0667326	0.032097	0.135374	0.18681	0.0979913	0.0622283	1	0.0667326	0.0385281	0.205181	0.00658569	0.00380225	1.08997	0.147555	0.0851906	0.506199	0.094563	0.054596	0.714232	0.0699886	0.0404079	0.266161	0.0165628	0.00956251	0.630291	0.369797	2.3982
ACT2 + EF1α + GIIα + HIS + RA + RPL17	0.586758	0.120721	0.0362522	0.134178	0.127444	0.0714505	0.0479439	1	0.120721	0.0696983	0.272738	0.00988734	0.00570846	1.25889	0.168915	0.0975232	0.623535	0.0794656	0.0458795	0.582	0.0415842	0.0240086	0.283321	0.0135835	0.00784243	0.67008	0.393175	2.4973
EF1α + GAPDH + GIIα + HIS + RA + RP + RPL17 + TATA	0.586872	0.0902142	0.0329868	0.117518	0.202649	0.131954	0.0697198	1	0.0902142	0.0520852	0.458864	0.0151365	0.00873904	1.78174	0.209386	0.120889	0.776712	0.1574	0.0908749	0.62641	0.0826575	0.0477223	0.463992	0.0323494	0.018677	0.851286	0.499596	2.45576
ACT2 + Cpn60 + EF1α + GIIα + HIS + RA + RP + TATA	0.587201	0.0656397	0.0300586	0.133137	0.168542	0.07962	0.0689954	1	0.0656397	0.0378971	0.361079	0.0108535	0.00626628	1.62287	0.216064	0.124744	0.732574	0.123469	0.0712851	0.757461	0.060309	0.0348194	0.352993	0.0243549	0.0140613	0.804495	0.4724	2.41876
ACT2 + AP-2 + Cpn60 + EF1α + GAPDH + HIS + RA + RP + TATA	0.587538	0.0587979	0.0324809	0.127073	0.193877	0.0985533	0.067647	1	0.0587979	0.033947	0.509691	0.0165552	0.00955814	2.03343	0.258393	0.149183	0.918799	0.178134	0.102846	0.775917	0.0764692	0.0441495	0.517432	0.0350027	0.0202088	0.959211	0.563573	2.31159
ACT2 + EF1α + GIIα + HIS + RA + RP + RPL17 + TATA	0.587578	0.0911449	0.030457	0.126102	0.161873	0.0919989	0.0636343	1	0.0911449	0.0526225	0.374937	0.0114195	0.00659303	1.69493	0.213734	0.123399	0.778144	0.125961	0.0727235	0.711425	0.0654504	0.0377878	0.404723	0.0257543	0.0148693	0.82736	0.486139	2.4257
GAPDH + GIIα + HIS + RA + RP + RPL17 + TATA	0.587712	0.101474	0.0373353	0.111348	0.211666	0.149564	0.0687236	1	0.101474	0.0585861	0.39305	0.0146747	0.00847241	1.58352	0.176322	0.1018	0.670525	0.141927	0.0819419	0.554023	0.0828619	0.0478404	0.430038	0.0295538	0.0170629	0.77186	0.453632	2.53589
Cpn60 + GAPDH + GIIα + HIS + RA + RP + TATA	0.587871	0.0711474	0.0382949	0.119093	0.219657	0.136529	0.0750442	1	0.0711474	0.041077	0.376586	0.0144213	0.00832614	1.507	0.179474	0.103619	0.626145	0.137537	0.0794071	0.595039	0.08124	0.0469039	0.367908	0.0276094	0.0159403	0.745447	0.438227	2.54132
Cpn60 + GAPDH + GIIα + HIS + RA + TATA	0.58806	0.0909598	0.0452777	0.119944	0.251516	0.108606	0.0565063	1	0.0909598	0.0525157	0.321894	0.0145746	0.00841468	1.09538	0.131384	0.0758545	0.526878	0.132518	0.0765095	0.399243	0.0433602	0.025034	0.28012	0.0158286	0.00913862	0.603919	0.35514	2.56724
ACT2 + AP-2 + Cpn60 + GAPDH + RA + TATA	0.588098	0.0922233	0.0467968	0.125588	0.237862	0.0793277	0.057034	1	0.0922233	0.0532452	0.384421	0.0179897	0.0103863	1.59325	0.200092	0.115523	0.743309	0.176805	0.102078	0.566388	0.0449303	0.0259405	0.401819	0.0229174	0.0132313	0.781531	0.459617	2.49731
ACT2 + AP-2 + EF1α + GAPDH + GIIα + HIS + RA + RP + TATA	0.588179	0.0463587	0.0263686	0.13881	0.187542	0.112105	0.0509869	1	0.0463587	0.0267652	0.462352	0.0121916	0.00703881	1.90493	0.264422	0.152664	0.800843	0.150191	0.0867131	0.785649	0.0880752	0.0508503	0.474074	0.0241715	0.0139554	0.904641	0.532091	2.38201
ACT2 + AP-2 + Cpn60 + EF1α + GAPDH + RA + TATA	0.588556	0.0808504	0.0413908	0.130823	0.223847	0.0688918	0.0597948	1	0.0808504	0.046679	0.460245	0.0190499	0.0109985	1.82153	0.238297	0.137581	0.866263	0.193911	0.111954	0.650013	0.0447805	0.0258541	0.442508	0.0264596	0.0152765	0.873426	0.51406	2.4025
ACT2 + Cpn60 + elF-5A + GAPDH + HIS + RA + RPL17	0.588625	0.111864	0.0494953	0.100678	0.177797	0.0902237	0.0712393	1	0.111864	0.0645846	0.424528	0.0210122	0.0121314	1.78455	0.179666	0.10373	0.89126	0.158463	0.0914887	0.633248	0.057134	0.0329863	0.443546	0.0315979	0.0182431	0.862855	0.507898	2.39196
ACT2 + EF1α + elF-5A + GAPDH + HIS + RA + TATA + UBQ	0.58871	0.0482205	0.0230602	0.114369	0.220553	0.0717611	0.0450332	1	0.0482205	0.0278401	0.380235	0.0087683	0.00506238	1.52709	0.174652	0.100836	0.589844	0.130092	0.0751086	0.555281	0.0398476	0.023006	0.431729	0.0194421	0.0112249	0.747363	0.43998	2.57
ACT2 + AP-2 + EF1α + GIIα + HIS + RA + TATA	0.588986	0.0612555	0.0223114	0.137035	0.175265	0.0598028	0.0327249	1	0.0612555	0.0353659	0.298937	0.0066697	0.00385075	1.32664	0.181797	0.10496	0.637843	0.111792	0.0645429	0.567329	0.0339279	0.0195883	0.30177	0.0098754	0.00570156	0.688754	0.405666	2.52076
ACT2 + Cpn60 + EF1α + elF-5A + GAPDH + GIIα + HIS + RA	0.589076	0.0650969	0.0389684	0.127901	0.172287	0.083181	0.0587495	1	0.0650969	0.0375837	0.423707	0.0165112	0.00953275	1.75985	0.225087	0.129954	0.803969	0.138513	0.0799707	0.760661	0.0632725	0.0365304	0.376858	0.0221402	0.0127826	0.854174	0.503173	2.39466
EF1α + elF-5A + GAPDH + GIIα + RA	0.589308	0.0644788	0.0346854	0.110695	0.199817	0.109634	0.0611418	1	0.0644788	0.0372269	0.285429	0.00990021	0.00571589	1.31796	0.145891	0.0842304	0.6093	0.121749	0.0702917	0.64303	0.0704977	0.0407019	0.284883	0.0174183	0.0100564	0.6901	0.406682	2.49532
AP-2 + EF1α + elF-5A + HIS + RA + TATA	0.58964	0.057034	0.0167948	0.0819716	0.20383	0.0520575	0.0508753	1	0.057034	0.0329286	0.268085	0.00450243	0.00259948	1.23722	0.101417	0.0585531	0.71964	0.146685	0.0846884	0.463555	0.0241315	0.0139323	0.305237	0.015529	0.00896569	0.665623	0.392478	2.4807
elF-5A + GAPDH + RA + RPL17	0.589938	0.152682	0.0520967	0.0595326	0.21571	0.127661	0.0830281	1	0.152682	0.088151	0.259057	0.013496	0.00779192	1.25559	0.0747488	0.0431562	0.680011	0.146686	0.0846889	0.446777	0.0570357	0.0329296	0.352763	0.0292892	0.0169101	0.6657	0.392722	2.51699
ACT2 + AP-2 + elF-5A + HIS + RA	0.590106	0.0684582	0.0271508	0.0963639	0.137819	0.054396	0.0374568	1	0.0684582	0.0395244	0.192027	0.00521368	0.00301012	1.09634	0.105647	0.0609955	0.617488	0.0851014	0.0491333	0.582	0.0316584	0.018278	0.265546	0.00994651	0.00574262	0.625566	0.36915	2.43928
ACT2 + Cpn60 + elF-5A + GAPDH + GIIα + HIS + RA	0.590172	0.0725428	0.0435842	0.123006	0.177462	0.0941454	0.0561571	1	0.0725428	0.0418826	0.358896	0.0156422	0.00903104	1.56152	0.192077	0.110896	0.697555	0.12379	0.07147	0.691468	0.0650985	0.0375846	0.339124	0.0190442	0.0109952	0.774761	0.457242	2.47448
ACT2 + GIIα + HIS + RA + RP + RPL17 + TATA	0.590194	0.102499	0.0347471	0.121086	0.165416	0.103652	0.0617475	1	0.102499	0.059178	0.312023	0.0108419	0.00625958	1.4956	0.181096	0.104556	0.671829	0.111132	0.0641618	0.640468	0.0663857	0.0383278	0.367854	0.022714	0.013114	0.747962	0.441442	2.50342
ACT2 + AP-2 + GAPDH + RA + RPL17 + TATA	0.590487	0.114752	0.041006	0.116183	0.228164	0.0930208	0.0497337	1	0.114752	0.066252	0.404195	0.0165744	0.00956926	1.68857	0.196183	0.113266	0.805327	0.183747	0.106086	0.520934	0.0484577	0.0279771	0.482286	0.0239858	0.0138482	0.816886	0.482361	2.47583
ACT2 + elF-5A + GAPDH + GIIα + HIS + RA + RPL17	0.590776	0.102467	0.0407996	0.114967	0.170304	0.106213	0.0505225	1	0.102467	0.0591591	0.374565	0.0152821	0.00882312	1.64074	0.188631	0.108906	0.747198	0.127251	0.0734684	0.643495	0.0683472	0.0394603	0.396436	0.0200289	0.0115637	0.800406	0.472861	2.47905
ACT2 + AP-2 + HIS + RA + RPL17 + TATA	0.59095	0.118308	0.0318547	0.106437	0.181507	0.0614658	0.0418753	1	0.118308	0.068305	0.2826	0.00900213	0.00519738	1.28586	0.136862	0.0790175	0.691932	0.12559	0.0725096	0.436061	0.0268028	0.0154746	0.351511	0.0147196	0.00849838	0.67466	0.398691	2.52375
EF1α + elF-5A + HIS + RA + RPL17	0.590985	0.129517	0.0325194	0.0685947	0.152444	0.0645338	0.0723703	1	0.129517	0.0747769	0.234913	0.00763924	0.00441052	1.14597	0.0786075	0.0453841	0.716633	0.109247	0.0630736	0.458931	0.0296166	0.0170991	0.283666	0.020529	0.0118524	0.640019	0.378242	2.45183
elF-5A + GAPDH + GIIα + RA + TATA	0.591162	0.0638909	0.0319168	0.096214	0.278667	0.108218	0.0543784	1	0.0638909	0.0368875	0.267539	0.00853897	0.00492998	1.10367	0.106189	0.0613082	0.551085	0.153569	0.0886633	0.453823	0.0491118	0.0283547	0.281026	0.0152817	0.00882292	0.609524	0.360327	2.5502
AP-2 + EF1α + HIS + RA + RP	0.59136	0.0674201	0.0229192	0.105523	0.11855	0.115936	0.0697264	1	0.0674201	0.038925	0.219153	0.0050228	0.00289992	1.24569	0.131449	0.0758923	0.588594	0.0697776	0.0402861	0.667503	0.0773876	0.0446798	0.301621	0.021031	0.0121422	0.670427	0.396464	2.46882
ACT2 + EF1α + GAPDH + HIS + RA + UBQ	0.591409	0.0660689	0.034362	0.139714	0.179132	0.0895679	0.0362209	1	0.0660689	0.0381449	0.291875	0.0100294	0.00579048	1.15998	0.162065	0.0935684	0.401109	0.0718515	0.0414835	0.515022	0.0461295	0.0266329	0.354409	0.012837	0.00741145	0.620399	0.366909	2.59756
ACT2 + AP-2 + EF1α + GAPDH + GIIα + RA + TATA	0.591443	0.0585503	0.0302796	0.14547	0.215536	0.0856786	0.0390893	1	0.0585503	0.033804	0.406178	0.0122989	0.00710077	1.67567	0.24376	0.140735	0.726213	0.156525	0.09037	0.660579	0.0565974	0.0326765	0.395673	0.0154666	0.00892965	0.810719	0.479494	2.48703
ACT2 + AP-2 + EF1α + GAPDH + HIS + RA + RP + RPL17 + TATA	0.591477	0.0808238	0.030657	0.121016	0.18762	0.108306	0.0626885	1	0.0808238	0.0466636	0.527101	0.0161593	0.00932959	2.11391	0.255817	0.147696	0.969465	0.181891	0.105015	0.733994	0.0794959	0.045897	0.584403	0.0366353	0.0211514	0.988145	0.584465	2.29895
ACT2 + EF1α + elF-5A + GAPDH + GIIα + HIS + RA + RPL17	0.59165	0.0910997	0.0363022	0.120772	0.165887	0.0938688	0.053792	1	0.0910997	0.0525964	0.439926	0.0159703	0.00922045	1.83799	0.221978	0.128159	0.85397	0.141663	0.0817889	0.714349	0.0670551	0.0387143	0.432101	0.0232436	0.0134197	0.879723	0.520488	2.39764
Cpn60 + elF-5A + GAPDH + RA + RP + TATA	0.592231	0.0671905	0.0378806	0.0828419	0.246388	0.121022	0.10176	1	0.0671905	0.0387925	0.383364	0.014522	0.0083843	1.76388	0.146123	0.0843643	0.821519	0.202412	0.116863	0.693966	0.0839851	0.0484888	0.440219	0.0447966	0.0258633	0.850492	0.503687	2.42481
Cpn60 + EF1α + GAPDH + RA + RPL17 + TATA	0.592265	0.131257	0.0501382	0.102516	0.249836	0.0868313	0.0863806	1	0.131257	0.0757812	0.454877	0.0228067	0.0131675	1.65289	0.169447	0.09783	0.842328	0.210444	0.1215	0.464829	0.0403617	0.0233028	0.424819	0.0366961	0.0211865	0.806623	0.477735	2.46603
ACT2 + GIIα + HIS + RA + RPL17 + TATA	0.592433	0.120425	0.0343691	0.122052	0.187004	0.0708812	0.0415937	1	0.120425	0.0695274	0.25842	0.00888167	0.00512783	1.08566	0.132507	0.0765029	0.571309	0.106837	0.0616824	0.435341	0.0308575	0.0178156	0.280131	0.0116517	0.00672711	0.605144	0.358507	2.54046
ACT2 + Cpn60 + elF-5A + GAPDH + RA + RP	0.592635	0.0694706	0.0444188	0.107802	0.175711	0.116603	0.0940196	1	0.0694706	0.0401089	0.380302	0.0168926	0.00975294	1.94412	0.20958	0.121001	0.867467	0.152424	0.088002	1.01829	0.118736	0.0685523	0.458967	0.0431519	0.0249138	0.944857	0.559955	2.25567
AP-2 + elF-5A + GAPDH + RA + TATA	0.592649	0.0618541	0.0298615	0.0776653	0.27322	0.0997802	0.0553213	1	0.0618541	0.0357115	0.297827	0.00889357	0.00513471	1.35248	0.105041	0.0606456	0.693249	0.18941	0.109356	0.454635	0.0453636	0.0261907	0.368981	0.0204125	0.0117851	0.69453	0.411612	2.53779
ACT2 + Cpn60 + GIIα + HIS + RA + RP + TATA	0.592685	0.073163	0.0339279	0.128999	0.172933	0.0896503	0.0679322	1	0.073163	0.0422407	0.298933	0.0101422	0.00585559	1.42338	0.183615	0.10601	0.627184	0.108461	0.0626198	0.688113	0.0616895	0.0356164	0.314689	0.0213775	0.0123423	0.725382	0.429923	2.49446
ACT2 + elF-5A + GAPDH + RA + RP + RPL17	0.592751	0.105752	0.0435727	0.098385	0.167348	0.130166	0.086558	1	0.105752	0.0610558	0.399742	0.0174178	0.0100562	2.05968	0.202642	0.116995	0.939856	0.157283	0.0908073	0.936447	0.121894	0.0703754	0.550509	0.047651	0.0275113	0.98104	0.581512	2.23313
ACT2 + GAPDH + GIIα + HIS	0.59282	0.0320739	0.0372649	0.187658	0.186071	0.134498	0.0212041	1	0.0320739	0.0185179	1.01701	0.037899	0.021881	2.75733	0.517435	0.298741	1.01811	0.189442	0.109374	1.01545	0.136575	0.0788519	0.726848	0.0154121	0.00889821	1.25579	0.744459	2.08106
ACT2 + Cpn60 + EF1α + elF-5A + GAPDH + HIS + RA + RPL17	0.592832	0.099708	0.0441504	0.108326	0.172551	0.0796744	0.0718988	1	0.099708	0.0575664	0.490888	0.0216729	0.0125129	1.97824	0.214294	0.123723	0.996468	0.171941	0.0992703	0.704499	0.0561306	0.032407	0.476755	0.0342781	0.0197905	0.941141	0.557939	2.30963
ACT2 + AP-2 + HIS + RA + TATA	0.592856	0.0769695	0.0265498	0.116599	0.205203	0.0471914	0.0265498	1	0.0769695	0.0444384	0.204107	0.00541901	0.00312867	0.816797	0.0952374	0.0549853	0.532285	0.109227	0.0630621	0.392325	0.0185143	0.0106893	0.259427	0.00688773	0.00397663	0.534157	0.316678	2.79506
elF-5A + GAPDH + GIIα + HIS + RA	0.592917	0.0687058	0.0376629	0.101367	0.203995	0.129405	0.0465113	1	0.0687058	0.0396673	0.238331	0.00897623	0.00518243	0.96939	0.0982646	0.0567331	0.488829	0.0997185	0.0575725	0.473534	0.0612776	0.0353786	0.251635	0.0117039	0.00675723	0.570286	0.338132	2.57828
GAPDH + GIIα + HIS + TATA	0.592918	0.0307899	0.0273611	0.148929	0.299966	0.1423	0.0278137	1	0.0307899	0.0177765	1.02924	0.028161	0.0162587	2.37819	0.354182	0.204487	0.940934	0.282249	0.162956	0.571344	0.0813024	0.04694	0.682195	0.0189744	0.0109549	1.10032	0.652397	2.21295
EF1α + elF-5A + GIIα + HIS + RA + TATA	0.593041	0.0588714	0.0198596	0.0974294	0.209119	0.0611162	0.0502393	1	0.0588714	0.0339894	0.245165	0.00486888	0.00281105	1.04444	0.101759	0.0587504	0.594283	0.124276	0.0717509	0.462794	0.0282842	0.0163299	0.243272	0.0122218	0.00705628	0.598325	0.354832	2.49892
ACT2 + EF1α + GAPDH + HIS + RPL17 + TATA	0.593136	0.0760203	0.0312764	0.139769	0.238506	0.085384	0.0493055	1	0.0760203	0.0438904	1.29079	0.0403713	0.0233084	3.16175	0.441915	0.25514	1.6041	0.382587	0.220886	0.778023	0.0664307	0.0383538	1.01051	0.0498237	0.0287657	1.47419	0.874398	3.28912
ACT2 + AP-2 + EF1α + GAPDH + RA + RPL17 + TATA	0.593178	0.100344	0.0362118	0.122644	0.215544	0.0808218	0.053622	1	0.100344	0.0579337	0.480555	0.0174018	0.0100469	1.91481	0.234841	0.135585	0.92808	0.200042	0.115494	0.605094	0.0489048	0.0282352	0.517536	0.0277513	0.0160222	0.907679	0.538415	2.38354
ACT2 + AP-2 + Cpn60 + elF-5A + GAPDH + HIS + RA + TATA	0.59337	0.0640857	0.0359709	0.107025	0.216293	0.0776158	0.0553922	1	0.0640857	0.0369999	0.435104	0.0156511	0.00903617	1.78793	0.191353	0.110478	0.870332	0.188247	0.108684	0.612542	0.047543	0.0274489	0.442979	0.0245376	0.0141668	0.858148	0.5092	2.42697
ACT2 + Cpn60 + HIS + RA + TATA	0.593386	0.108898	0.041945	0.115043	0.222653	0.0324175	0.0563349	1	0.108898	0.062872	0.218287	0.00915606	0.00528626	0.749276	0.0861989	0.049767	0.541233	0.120507	0.0695748	0.382787	0.012409	0.00716434	0.230953	0.0130107	0.00751175	0.520423	0.308812	2.87746
ACT2 + elF-5A + GIIα + HIS + RA + RP	0.593564	0.0576869	0.0336986	0.115097	0.130194	0.103285	0.0612348	1	0.0576869	0.0333056	0.229789	0.00774358	0.00447076	1.34216	0.154479	0.0891884	0.60813	0.0791746	0.0457115	0.867963	0.0896479	0.0517582	0.293255	0.0179574	0.0103677	0.72355	0.429473	2.34302
ACT2 + Cpn60 + HIS + TATA	0.593584	0.0581363	0.0322203	0.139692	0.227364	0.0314683	0.0538324	1	0.0581363	0.033565	0.855906	0.0275776	0.0159219	2.49349	0.34832	0.201103	1.28178	0.291431	0.168258	0.718054	0.0225959	0.0130457	0.632053	0.0340249	0.0196443	1.16355	0.690663	2.56926
ACT2 + Cpn60 + EF1α + GIIα + HIS + RA	0.593849	0.0948361	0.0405319	0.143925	0.135077	0.0548853	0.0538923	1	0.0948361	0.0547537	0.259454	0.0105162	0.0060715	1.18832	0.17103	0.0987442	0.575261	0.0777042	0.0448626	0.633012	0.034743	0.0200589	0.236104	0.0127242	0.00734632	0.648692	0.385225	2.48449
AP-2 + EF1α + GAPDH + RA + RP	0.594238	0.0634126	0.0326912	0.117234	0.168072	0.154519	0.0791476	1	0.0634126	0.0366113	0.336621	0.0110045	0.00635348	1.72717	0.202483	0.116904	0.70424	0.118363	0.0683371	0.827336	0.127839	0.0738079	0.440874	0.0348941	0.0201461	0.839373	0.498787	2.41809
ACT2 + Cpn60 + elF-5A + RA + RP + TATA	0.594273	0.0695888	0.0336824	0.0943565	0.191456	0.0651835	0.0934498	1	0.0695888	0.0401771	0.292832	0.00986329	0.00569458	1.64982	0.155671	0.0898767	0.822446	0.157463	0.090911	0.822738	0.053629	0.0309627	0.366803	0.0342776	0.0197902	0.825773	0.490735	2.345
GAPDH + RA + RP	0.5943	0.0925265	0.0497742	0.101678	0.223515	0.216884	0.101439	1	0.0925265	0.0534202	0.161322	0.00802968	0.00463594	0.654447	0.0665426	0.0384184	0.379472	0.0848176	0.0489695	0.575119	0.124734	0.0720153	0.280353	0.0284388	0.0164191	0.508452	0.302173	2.94929
ACT2 + GAPDH + GIIα + RA + RPL17	0.594548	0.13759	0.052758	0.140414	0.173668	0.120481	0.0512468	1	0.13759	0.0794373	0.303934	0.016035	0.00925779	1.38024	0.193806	0.111894	0.580933	0.10089	0.0582487	0.59737	0.0719719	0.041553	0.337219	0.0172814	0.00997741	0.69995	0.416154	2.56079
ACT2 + Cpn60 + EF1α + RA + RPL17 + TATA	0.595057	0.13339	0.0421545	0.114131	0.193489	0.0320759	0.0781224	1	0.13339	0.0770129	0.347372	0.0146433	0.00845432	1.54608	0.176456	0.101877	0.843017	0.163115	0.0941744	0.551704	0.0176964	0.010217	0.353973	0.0276532	0.0159656	0.773691	0.46039	2.45001
ACT2 + elF-5A + RA + RP + RPL17 + TATA	0.595113	0.105151	0.0361246	0.0845178	0.182611	0.0803817	0.0857597	1	0.105151	0.0607089	0.30784	0.0111206	0.00642047	1.74805	0.147741	0.0852984	0.891004	0.162707	0.093939	0.756369	0.0607982	0.0351019	0.439977	0.0377323	0.0217848	0.857206	0.510134	2.35286
ACT2 + GAPDH + HIS + RA	0.595122	0.089953	0.0530107	0.136927	0.223155	0.106334	0.0308461	1	0.089953	0.0519344	0.217486	0.0115291	0.00665633	0.518413	0.0709848	0.0409831	0.44802	0.0999777	0.0577222	0.393757	0.0418699	0.0241736	0.261778	0.00807484	0.00466201	0.473242	0.281637	3.16055
ACT2 + AP-2 + Cpn60 + HIS + RA + TATA	0.595192	0.094075	0.0369498	0.115917	0.190675	0.0461273	0.0490116	1	0.094075	0.0543143	0.268801	0.00993213	0.00573432	1.2134	0.140653	0.0812061	0.638541	0.121754	0.0702948	0.474292	0.0218778	0.0126312	0.292895	0.0143552	0.00828801	0.647988	0.385677	2.53887
GAPDH + HIS + RA + RPL17	0.595217	0.164126	0.0591235	0.0900189	0.214817	0.144819	0.0598469	1	0.164126	0.0947581	0.24185	0.014299	0.00825554	0.738042	0.0664377	0.0383578	0.48816	0.104865	0.0605438	0.287561	0.0416443	0.0240434	0.298107	0.0178408	0.0103004	0.508953	0.302938	2.94628
ACT2 + AP-2 + elF-5A + GAPDH + GIIα + HIS + RA + TATA	0.59536	0.0502668	0.0278099	0.119966	0.209195	0.0915527	0.036889	1	0.0502668	0.0290216	0.389913	0.0108435	0.00626048	1.66109	0.199274	0.115051	0.745638	0.155983	0.0900571	0.621028	0.0568567	0.0328263	0.401534	0.0148122	0.00855183	0.8032	0.478193	2.50297
AP-2 + Cpn60 + EF1α + GAPDH + HIS + RA	0.595365	0.0928567	0.0495784	0.116575	0.180422	0.103099	0.0624481	1	0.0928567	0.0536109	0.371486	0.0184177	0.0106334	1.50387	0.175315	0.101218	0.694233	0.125255	0.072316	0.534497	0.0551061	0.0318155	0.355431	0.022196	0.0128148	0.743253	0.442507	2.54823
Cpn60 + EF1α + elF-5A + GAPDH + GIIα + HIS + RA + TATA	0.595502	0.0633909	0.0337861	0.108904	0.225284	0.0868998	0.0641012	1	0.0633909	0.0365987	0.426263	0.0144018	0.00831486	1.63554	0.178116	0.102835	0.771502	0.173807	0.100347	0.570513	0.0495775	0.0286236	0.365185	0.0234088	0.0135151	0.794833	0.473325	2.50207
ACT2 + EF1α + elF-5A + HIS	0.595559	0.02876	0.0195398	0.126731	0.140043	0.0326979	0.0448361	1	0.02876	0.0166046	0.840772	0.0164285	0.00948499	2.96468	0.375717	0.216921	1.66344	0.232953	0.134495	1.23124	0.0402589	0.0232435	0.714785	0.0320481	0.018503	1.40249	0.835263	3.3038
ACT2 + AP-2 + EF1α + elF-5A + GAPDH + GIIα + HIS + RA + TATA	0.595604	0.0459493	0.0253206	0.124521	0.20146	0.0822379	0.0413305	1	0.0459493	0.0265289	0.447749	0.0113373	0.00654558	1.83455	0.228439	0.131889	0.839588	0.169143	0.0976549	0.684051	0.0562549	0.0324788	0.432764	0.0178864	0.0103267	0.873116	0.520031	2.43039
ACT2 + AP-2 + EF1α + RA	0.595834	0.0920446	0.0340976	0.135092	0.122213	0.0343881	0.0415798	1	0.0920446	0.053142	0.1727	0.00588865	0.00339982	1.00232	0.135406	0.0781765	0.561765	0.0686551	0.0396381	0.637871	0.0219352	0.0126643	0.233248	0.00969842	0.00559938	0.601318	0.358286	2.39674
ACT2 + AP-2 + Cpn60 + EF1α + elF-5A + GAPDH + HIS + RA + TATA	0.596271	0.058371	0.0328031	0.113118	0.207784	0.0696707	0.0577215	1	0.058371	0.0337005	0.493607	0.0161919	0.00934838	1.95858	0.221551	0.127913	0.963308	0.20016	0.115562	0.675805	0.0470839	0.0271839	0.472286	0.0272611	0.0157392	0.927264	0.5529	2.35357
Cpn60 + EF1α + elF-5A + GAPDH + RA + RP + TATA	0.59629	0.0594136	0.033043	0.094052	0.231198	0.104603	0.0979952	1	0.0594136	0.0343024	0.459099	0.01517	0.0087584	1.98684	0.186866	0.107887	0.943596	0.218158	0.125954	0.773303	0.0808901	0.0467019	0.478435	0.0468844	0.0270687	0.940212	0.560639	2.3324
elF-5A + GAPDH + RA + RP + RPL17 + TATA	0.596351	0.104106	0.0378108	0.0731653	0.236966	0.135333	0.0940196	1	0.104106	0.0601055	0.402975	0.0152368	0.00879698	1.869	0.136746	0.0789502	0.889651	0.210817	0.121715	0.638279	0.0863802	0.0498716	0.527997	0.0496421	0.0286609	0.887983	0.52955	2.41009
AP-2 + EF1α + GAPDH + HIS + RA + RPL17	0.596546	0.117114	0.0427895	0.107005	0.171454	0.117203	0.0556259	1	0.117114	0.0676161	0.390527	0.0167104	0.00964778	1.59369	0.170534	0.0984576	0.752352	0.128994	0.0744744	0.491661	0.0576241	0.0332693	0.426546	0.023727	0.0136988	0.775796	0.462798	2.5326
AP-2 + elF-5A + GAPDH + HIS + RA + RP	0.596611	0.0536418	0.0308606	0.0883301	0.170571	0.151457	0.0700429	1	0.0536418	0.0309701	0.328902	0.0101501	0.00586018	1.69943	0.150111	0.0866665	0.733461	0.125107	0.0722306	0.733946	0.111161	0.064179	0.441495	0.0309236	0.0178537	0.822872	0.490935	2.46163
ACT2 + GAPDH + GIIα + RA	0.596729	0.0908957	0.0511564	0.161786	0.200159	0.118206	0.0350009	1	0.0908957	0.0524787	0.206203	0.0105486	0.00609024	0.797611	0.129042	0.0745025	0.400807	0.0802251	0.046318	0.566416	0.0669536	0.0386557	0.228425	0.00799506	0.00461595	0.533244	0.318202	2.80054
ACT2 + Cpn60 + EF1α + elF-5A + GIIα + HIS + RA + TATA	0.596774	0.065161	0.0286673	0.117605	0.184235	0.0457582	0.0579244	1	0.065161	0.0376207	0.348275	0.00998409	0.00576432	1.55577	0.182967	0.105636	0.77245	0.142312	0.082164	0.648676	0.0296822	0.017137	0.318539	0.0184512	0.0106528	0.773952	0.461874	2.46783
ACT2 + AP-2 + elF-5A + GAPDH + RA + RP + TATA	0.5968	0.0450803	0.028236	0.106461	0.212743	0.109885	0.066404	1	0.0450803	0.0260271	0.414623	0.0117073	0.00675922	2.02193	0.215257	0.124278	0.907415	0.193046	0.111455	0.852023	0.0936246	0.0540542	0.532799	0.03538	0.0204266	0.954799	0.569824	2.31507
Cpn60 + EF1α + HIS + RA + RPL17 + TATA	0.596819	0.134047	0.0405319	0.0932471	0.20284	0.055149	0.0784841	1	0.134047	0.077392	0.318017	0.0128899	0.00744197	1.25885	0.117384	0.0677716	0.723273	0.146709	0.0847025	0.389149	0.0214612	0.0123906	0.309566	0.024296	0.0140273	0.666476	0.397765	2.51884
ACT2 + Cpn60 + EF1α + elF-5A + RA + RP + TATA	0.596942	0.0614739	0.0291113	0.103961	0.183874	0.0570009	0.0908888	1	0.0614739	0.035492	0.364447	0.0106095	0.0061254	1.87633	0.195066	0.112622	0.944816	0.173727	0.100301	0.895122	0.0510227	0.029458	0.409185	0.0371903	0.0214718	0.914984	0.546192	2.26276
EF1α + elF-5A + GAPDH + GIIα + RA + RP + TATA	0.597007	0.0459978	0.0279241	0.108165	0.223027	0.121893	0.0762786	1	0.0459978	0.0265568	0.405007	0.0113095	0.00652952	1.82603	0.197512	0.114034	0.790576	0.17632	0.101798	0.785793	0.0957826	0.0553001	0.427287	0.0325929	0.0188175	0.872448	0.520857	2.41736
ACT2 + AP-2 + elF-5A + GAPDH + HIS + RA + RPL17 + TATA	0.597305	0.0890401	0.0328816	0.100088	0.20929	0.0875986	0.0498523	1	0.0890401	0.0514073	0.451792	0.0148556	0.00857691	1.86764	0.186929	0.107923	0.924312	0.193449	0.111688	0.575242	0.0503903	0.0290929	0.50795	0.0253224	0.0146199	0.887823	0.530301	2.40835
ACT2 + EF1α + GIIα + HIS + TATA	0.597388	0.026115	0.0181644	0.164969	0.19822	0.0512548	0.0284288	1	0.026115	0.0150775	0.787035	0.014296	0.00825381	2.44449	0.403265	0.232825	1.11158	0.220337	0.127212	0.848083	0.0434683	0.0250964	0.564376	0.0160446	0.00926333	1.12593	0.672616	2.35657
AP-2 + HIS + RA + RP + TATA	0.597864	0.0667326	0.0222421	0.0913732	0.191698	0.114811	0.0636407	1	0.0667326	0.0385281	0.205429	0.00456917	0.00263801	1.04323	0.0953232	0.0550349	0.529953	0.101591	0.0586534	0.471106	0.054088	0.0312277	0.297536	0.0189354	0.0109323	0.591209	0.353463	2.53921
ACT2 + Cpn60 + HIS + RA + RPL17	0.597899	0.159635	0.0554085	0.109128	0.137354	0.057359	0.0700512	1	0.159635	0.0921652	0.235473	0.0130472	0.0075328	1.11806	0.122011	0.0704434	0.620525	0.0852313	0.0492083	0.471188	0.0270269	0.015604	0.269662	0.0188901	0.0109062	0.619152	0.37019	2.52121
ACT2 + AP-2 + GAPDH + GIIα + RA + TATA	0.597903	0.0661866	0.034086	0.142832	0.228159	0.0985714	0.0329312	1	0.0661866	0.0382128	0.332314	0.0113272	0.00653978	1.44565	0.206484	0.119214	0.605146	0.13807	0.0797146	0.57732	0.0569072	0.0328554	0.352743	0.0116163	0.00670666	0.718861	0.429809	2.57812
Cpn60 + GAPDH + RA + TATA	0.597912	0.129244	0.0603131	0.0986642	0.326141	0.0972762	0.0822421	1	0.129244	0.0746189	0.259446	0.015648	0.00903439	0.796226	0.078559	0.0453561	0.504561	0.164558	0.0950077	0.309277	0.0300853	0.0173697	0.260632	0.0214349	0.0123755	0.52169	0.311925	2.86986
elF-5A + GAPDH + GIIα + RA + RP + TATA	0.59794	0.0519427	0.032557	0.0993793	0.236874	0.140894	0.0762583	1	0.0519427	0.0299892	0.331222	0.0107836	0.00622592	1.59842	0.15885	0.0917119	0.668281	0.158299	0.0913938	0.707262	0.0996487	0.0575322	0.385824	0.0294223	0.016987	0.781835	0.46749	2.50583
EF1α + elF-5A + GAPDH + HIS	0.598086	0.0311769	0.0248699	0.109643	0.219966	0.114881	0.0572169	1	0.0311769	0.018	1.25904	0.0313122	0.0180781	3.2757	0.359158	0.20736	1.6566	0.364396	0.210384	0.952516	0.109426	0.0631774	0.939177	0.0537368	0.0310249	1.51384	0.905406	3.29965
ACT2 + elF-5A + GAPDH + HIS + RP + TATA	0.59811	0.0360393	0.0312523	0.121255	0.234632	0.119712	0.0648914	1	0.0360393	0.0208073	1.08494	0.0339069	0.0195762	3.36261	0.407734	0.235406	1.55956	0.365923	0.211266	1.15797	0.138623	0.0800339	1.04351	0.067715	0.0390953	1.53477	0.917959	3.2086
EF1α + GAPDH + GIIα + RA + RPL17 + TATA	0.598123	0.11521	0.038144	0.118391	0.240157	0.107907	0.0616527	1	0.11521	0.0665167	0.393254	0.0150003	0.00866042	1.49934	0.177508	0.102484	0.685778	0.164694	0.0950864	0.473966	0.0511441	0.0295281	0.372769	0.0229822	0.0132688	0.737517	0.441126	2.57357
Cpn60 + EF1α + elF-5A + HIS + RA	0.598165	0.0948244	0.0376616	0.0816693	0.161448	0.0473261	0.0810518	1	0.0948244	0.0547469	0.221322	0.00833532	0.0048124	1.06929	0.0873286	0.0504192	0.650889	0.105085	0.0606706	0.507891	0.0240365	0.0138775	0.228054	0.0184842	0.0106718	0.612908	0.36662	2.46114
ACT2 + AP-2 + EF1α + HIS + RA + RPL17	0.598242	0.118684	0.0346749	0.11849	0.120449	0.0623353	0.0478984	1	0.118684	0.068522	0.298261	0.0103422	0.00597106	1.49084	0.176649	0.101988	0.755275	0.0909723	0.0525229	0.582965	0.0363393	0.0209805	0.355508	0.0170283	0.00983128	0.747142	0.446971	2.49883
Cpn60 + elF-5A + GAPDH + HIS + RA + RPL17 + TATA	0.598266	0.110107	0.0435842	0.0794613	0.237566	0.0939105	0.0776933	1	0.110107	0.0635702	0.427463	0.0186306	0.0107564	1.64198	0.130474	0.075329	0.850509	0.202052	0.116655	0.455846	0.0428087	0.0247156	0.427937	0.0332478	0.0191956	0.800622	0.478985	2.48022
EF1α + elF-5A + GAPDH + GIIα + HIS + RA + RPL17 + TATA	0.598283	0.089781	0.031295	0.101695	0.218281	0.0981675	0.0587495	1	0.089781	0.0518351	0.44259	0.0138509	0.00799681	1.70829	0.173725	0.1003	0.819266	0.17883	0.103248	0.535821	0.0526002	0.0303687	0.418706	0.0245988	0.0142021	0.820779	0.491059	2.49191
Cpn60 + elF-5A + GAPDH + RA	0.598287	0.112156	0.0595072	0.0759145	0.228762	0.108625	0.0941215	1	0.112156	0.0647535	0.240586	0.0143166	0.0082657	1.15184	0.0874415	0.0504844	0.603594	0.138079	0.0797202	0.506992	0.0550722	0.031796	0.268684	0.0252889	0.0146006	0.628617	0.376093	2.53199
Cpn60 + EF1α + GAPDH + GIIα + RA + TATA	0.598326	0.0905572	0.0432932	0.128192	0.249848	0.0923102	0.0686438	1	0.0905572	0.0522832	0.374049	0.0161938	0.00934947	1.41494	0.181383	0.104722	0.633086	0.158175	0.0913226	0.515239	0.0475619	0.0274598	0.310627	0.0213226	0.0123106	0.70799	0.423609	2.58194
ACT2 + Cpn60 + EF1α + elF-5A + GAPDH + RA + RP	0.598358	0.0613768	0.038713	0.115547	0.170068	0.100694	0.0914478	1	0.0613768	0.0354359	0.455952	0.0176512	0.010191	2.15993	0.249573	0.144091	0.988997	0.168197	0.0971086	1.07427	0.108172	0.0624532	0.495864	0.0453457	0.0261803	1.02917	0.615812	2.29339
ACT2 + GIIα + HIS + RA + RP	0.598518	0.0713626	0.0349843	0.140697	0.122359	0.117359	0.0542656	1	0.0713626	0.0412012	0.182767	0.00639399	0.00369157	0.957497	0.134717	0.0777787	0.451142	0.0552012	0.0318704	0.745068	0.0874402	0.0504836	0.238313	0.0129322	0.0074664	0.595798	0.356596	2.42521
EF1α + GAPDH + HIS + RA	0.598551	0.0881048	0.0488463	0.116272	0.233059	0.114717	0.0497001	1	0.0881048	0.0508673	0.238676	0.0116585	0.00673101	0.558931	0.0649882	0.037521	0.469076	0.109322	0.0631172	0.342441	0.0392837	0.0226805	0.249971	0.0124236	0.00717275	0.476516	0.285219	3.1409
Cpn60 + EF1α + elF-5A + GAPDH + HIS + RA + RPL17 + TATA	0.598636	0.0981528	0.0389684	0.0896489	0.225362	0.0830066	0.0774729	1	0.0981528	0.0566685	0.493857	0.0192449	0.011111	1.83901	0.164866	0.0951852	0.956249	0.215503	0.124421	0.528391	0.0438599	0.0253225	0.462034	0.0357951	0.0206663	0.879924	0.526754	2.39848
EF1α + HIS + RA + RP	0.598694	0.0776116	0.0272725	0.101646	0.141031	0.115243	0.0833101	1	0.0776116	0.0448091	0.160599	0.00437995	0.00252877	0.686659	0.0697965	0.040297	0.468486	0.0660709	0.0381461	0.556078	0.0640842	0.036999	0.225905	0.0188201	0.0108658	0.516288	0.309098	2.90227
ACT2 + AP-2 + Cpn60 + EF1α + HIS + RA	0.598732	0.0954938	0.0406837	0.12822	0.128369	0.047451	0.0543179	1	0.0954938	0.0551334	0.283693	0.0115417	0.00666359	1.40689	0.180391	0.104149	0.696662	0.0894295	0.0516322	0.634048	0.0300862	0.0173703	0.296212	0.0160896	0.00928933	0.719584	0.430838	2.49627
ACT2 + EF1α + elF-5A + GIIα + HIS + RA + RPL17 + TATA	0.598805	0.0907085	0.0275552	0.110306	0.177572	0.0580037	0.0527372	1	0.0907085	0.0523706	0.361633	0.00996485	0.00575321	1.62493	0.17924	0.103485	0.820453	0.14569	0.084114	0.609074	0.0353285	0.0203969	0.365241	0.0192618	0.0111208	0.796889	0.477181	2.46853
AP-2 + EF1α + elF-5A + GAPDH + HIS + RA + RP	0.598822	0.0474851	0.0269324	0.0985528	0.165624	0.13064	0.07097	1	0.0474851	0.0274156	0.402582	0.0108425	0.00625992	1.92439	0.189654	0.109497	0.856466	0.141851	0.0818977	0.811045	0.105955	0.0611732	0.479618	0.0340385	0.0196522	0.91235	0.546335	2.37468
ACT2 + EF1α + GAPDH + RP + TATA	0.598853	0.0214975	0.0272429	0.156875	0.250761	0.116155	0.0727381	1	0.0214975	0.0124116	1.41043	0.0384242	0.0221842	3.92267	0.615368	0.355283	1.74403	0.437335	0.252495	1.43074	0.166187	0.0959481	1.23833	0.0900737	0.0520041	1.79103	1.07257	4.7462
EF1α + elF-5A + HIS + TATA	0.598857	0.029447	0.0156603	0.0885838	0.247078	0.0377498	0.0561719	1	0.029447	0.0170013	0.850982	0.0133267	0.00769416	2.56078	0.226843	0.130968	1.53112	0.378307	0.218416	0.69228	0.0261334	0.0150881	0.671038	0.0376934	0.0217623	1.2177	0.729229	2.8776
ACT2 + AP-2 + elF-5A + RA + TATA	0.599014	0.0641751	0.0214231	0.0913159	0.205518	0.0333009	0.0453328	1	0.0641751	0.0370515	0.215564	0.00461806	0.00266623	1.24821	0.113981	0.0658072	0.693513	0.142529	0.0822894	0.558321	0.0185926	0.0107344	0.296541	0.013443	0.00776134	0.668691	0.400556	2.48427
ACT2 + Cpn60 + EF1α + elF-5A + HIS + RA + RPL17 + TATA	0.599111	0.0995758	0.0337438	0.0983076	0.184424	0.0415492	0.0712468	1	0.0995758	0.0574901	0.403484	0.0136151	0.00786066	1.7491	0.17195	0.0992754	0.957407	0.176569	0.101942	0.600829	0.024964	0.0144129	0.402982	0.0287112	0.0165764	0.852301	0.510622	2.3844
Cpn60 + EF1α + elF-5A + HIS + RA + RP	0.59941	0.0709253	0.0319441	0.0857596	0.142107	0.089216	0.098369	1	0.0709253	0.0409487	0.282937	0.00903814	0.00521817	1.55755	0.133575	0.0771194	0.769798	0.109394	0.0631585	0.776254	0.0692543	0.039984	0.324486	0.0319193	0.0184286	0.785171	0.470639	2.40407
ACT2 + EF1α + GIIα + HIS + RA	0.599544	0.0789933	0.0311796	0.149879	0.138023	0.058843	0.0343707	1	0.0789933	0.0456068	0.195608	0.00609896	0.00352124	0.796589	0.119392	0.068931	0.469425	0.0647913	0.0374073	0.554747	0.032643	0.0188464	0.200286	0.00688395	0.00397445	0.536109	0.321421	2.78335
EF1α + elF-5A + HIS + RA + RP + RPL17	0.599644	0.108064	0.0327893	0.0756151	0.134893	0.10444	0.0909984	1	0.108064	0.0623911	0.297385	0.00975105	0.00562977	1.65012	0.124774	0.0720383	0.834178	0.112525	0.0649663	0.71372	0.0745412	0.0430364	0.389162	0.0354131	0.0204458	0.814094	0.488167	2.41568
ACT2 + elF-5A + GAPDH + TATA	0.599758	0.0270039	0.0267256	0.123581	0.30967	0.0802686	0.0495778	1	0.0270039	0.0155907	1.32561	0.0354277	0.0204542	3.57207	0.44144	0.254865	1.8414	0.570226	0.32922	1.03897	0.0833971	0.0481493	1.12898	0.0559723	0.0323156	1.65117	0.990303	3.90703
elF-5A + GAPDH + HIS + RA	0.59992	0.0761224	0.0425194	0.0733104	0.23799	0.123183	0.0549186	1	0.0761224	0.0439493	0.203958	0.00867219	0.00500689	0.647147	0.0474426	0.027391	0.495914	0.118023	0.0681404	0.362864	0.0446987	0.0258068	0.253101	0.0138999	0.00802514	0.493831	0.296259	3.03702
ACT2 + EF1α + GAPDH + RA + TATA + UBQ	0.60005	0.0625903	0.0288517	0.135354	0.243966	0.0715046	0.0432217	1	0.0625903	0.0361365	0.321382	0.00927242	0.00535343	1.29223	0.174909	0.100984	0.442879	0.108047	0.0623812	0.497282	0.035558	0.0205294	0.388558	0.0167942	0.00969611	0.657056	0.394266	2.64213
ACT2 + EF1α + elF-5A + RA + RP + RPL17 + TATA	0.600087	0.0917023	0.0307993	0.0954915	0.176191	0.0702273	0.0843904	1	0.0917023	0.0529444	0.380481	0.0117185	0.0067657	1.97204	0.188313	0.108723	1.01219	0.178339	0.102964	0.832992	0.0584987	0.0337743	0.478341	0.0403674	0.0233061	0.946007	0.567687	2.29242
ACT2 + AP-2 + elF-5A + HIS + RA + RP	0.600281	0.0548445	0.027689	0.0995464	0.122692	0.0954346	0.0618294	1	0.0548445	0.0316645	0.251258	0.00695709	0.00401668	1.58967	0.158246	0.0913634	0.736531	0.0903662	0.0521729	0.869252	0.0829567	0.0478951	0.367964	0.022751	0.0131353	0.802446	0.481693	2.36467
ACT2 + EF1α + elF-5A + GIIα + RA + RP + TATA	0.600326	0.0470177	0.0273486	0.117987	0.17597	0.075716	0.0692531	1	0.0470177	0.0271457	0.321547	0.00879384	0.00507713	1.72469	0.203491	0.117486	0.791844	0.139341	0.0804485	0.909183	0.0688398	0.0397447	0.365502	0.0253122	0.014614	0.852128	0.511555	2.33661
ACT2 + elF-5A + RA + RPL17	0.600485	0.154603	0.0426851	0.0766545	0.144336	0.0440906	0.0709187	1	0.154603	0.0892601	0.172906	0.0073805	0.00426113	1.13546	0.087038	0.0502514	0.683114	0.098598	0.0569256	0.576922	0.0254368	0.014686	0.268343	0.0190306	0.0109873	0.639457	0.383984	2.43417
ACT2 + Cpn60 + elF-5A + HIS + RA + RPL17 + TATA	0.6005	0.111707	0.0377966	0.0893178	0.191068	0.0463465	0.0705426	1	0.111707	0.0644941	0.339291	0.0128241	0.00740397	1.55044	0.138482	0.0799527	0.851461	0.162687	0.0939275	0.527804	0.0244619	0.0141231	0.366018	0.0258198	0.0149071	0.772503	0.463888	2.46587
ACT2 + Cpn60 + GAPDH + HIS	0.600518	0.0574271	0.0539256	0.160774	0.200238	0.109094	0.054559	1	0.0574271	0.0331556	1.26705	0.0683265	0.0394483	3.19191	0.513175	0.296282	1.38732	0.277795	0.160385	0.987769	0.10776	0.0622151	0.884657	0.048266	0.0278664	1.45312	0.872625	2.97386
ACT2 + AP-2 + EF1α + elF-5A + HIS + RA + RP	0.600545	0.0485634	0.0237747	0.108283	0.123036	0.0829222	0.0639632	1	0.0485634	0.0280381	0.319606	0.00759854	0.00438702	1.81747	0.196801	0.113623	0.859496	0.105749	0.0610541	0.938112	0.0777903	0.0449122	0.410277	0.0262426	0.0151512	0.890827	0.534982	2.28998
ACT2 + HIS + RA + RP	0.600546	0.079795	0.0353631	0.122183	0.134817	0.104719	0.0647493	1	0.079795	0.0460696	0.146344	0.0051752	0.0029879	0.636752	0.0778	0.0449179	0.447813	0.0603726	0.0348561	0.639288	0.0669458	0.0386512	0.236472	0.0153114	0.00884003	0.517778	0.31095	2.89333
ACT2 + EF1α + elF-5A + GAPDH + RA + RP + RPL17	0.600653	0.0922004	0.0376599	0.107353	0.162721	0.112466	0.0851239	1	0.0922004	0.0532319	0.475966	0.0179249	0.0103489	2.26995	0.243685	0.140692	1.05959	0.172417	0.0995452	0.999937	0.112459	0.0649282	0.579656	0.0493426	0.028488	1.06418	0.639205	2.27398
ACT2 + AP-2 + EF1α + elF-5A + GAPDH + HIS + RA + RPL17 + TATA	0.600906	0.080431	0.029862	0.106857	0.20154	0.0786628	0.0528578	1	0.080431	0.0464369	0.510458	0.0152433	0.00880074	2.03617	0.217579	0.125619	1.01638	0.204842	0.118265	0.639142	0.0502767	0.0290273	0.533438	0.0281964	0.0162792	0.955932	0.574425	2.36951
Cpn60 + GAPDH + HIS + TATA	0.601101	0.0539256	0.0436159	0.122258	0.314853	0.113989	0.0667465	1	0.0539256	0.0311339	1.28225	0.0559265	0.0322892	2.75522	0.336848	0.194479	1.28367	0.404167	0.233346	0.555599	0.0633321	0.0365648	0.830733	0.0554485	0.0320132	1.28458	0.772161	2.9348
ACT2 + Cpn60 + EF1α + GAPDH + GIIα + HIS + RA + RPL17 + TATA	0.601248	0.0969367	0.0407969	0.131125	0.200772	0.0841003	0.0594363	1	0.0969367	0.0559664	0.502247	0.0204901	0.01183	1.8578	0.243605	0.140645	0.843212	0.169293	0.0977416	0.60934	0.0512457	0.0295867	0.437175	0.025984	0.0150019	0.874963	0.526069	2.46583
ACT2 + elF-5A + GAPDH + HIS + RA + TATA + UBQ	0.601298	0.0535321	0.0255111	0.10772	0.232074	0.0811953	0.0405586	1	0.0535321	0.0309068	0.317144	0.00809069	0.00467116	1.328	0.143052	0.082591	0.489767	0.113662	0.065623	0.48258	0.0391832	0.0226224	0.396166	0.0160679	0.00927682	0.668943	0.402234	2.64234
Cpn60 + GAPDH + RA + RPL17 + TATA	0.601301	0.15387	0.0585109	0.0908474	0.271809	0.102796	0.0884692	1	0.15387	0.088837	0.365375	0.0213784	0.0123428	1.37965	0.125338	0.0723637	0.6968	0.189397	0.109348	0.368247	0.0378544	0.0218553	0.375013	0.0331771	0.0191548	0.697514	0.419416	2.57421
ACT2 + Cpn60 + GAPDH + GIIα + RA	0.601541	0.108742	0.0585109	0.151919	0.184128	0.10304	0.0586085	1	0.108742	0.0627823	0.286336	0.0167538	0.00967279	1.2882	0.195702	0.112989	0.527698	0.0971641	0.0560977	0.660557	0.0680637	0.0392966	0.271017	0.0158839	0.00917057	0.672302	0.404417	2.54259
ACT2 + Cpn60 + GAPDH + GIIα + HIS + RA + RPL17 + TATA	0.601576	0.107234	0.0450654	0.127247	0.208427	0.0936146	0.0572601	1	0.107234	0.0619115	0.443584	0.0199903	0.0115414	1.68426	0.214316	0.123736	0.749042	0.156121	0.0901364	0.545108	0.0510301	0.0294623	0.406005	0.0232479	0.0134222	0.804666	0.484068	2.54052
EF1α + elF-5A + GAPDH + RA + RP + RPL17 + TATA	0.601665	0.0907599	0.0325999	0.0856891	0.223104	0.117028	0.0914478	1	0.0907599	0.0524003	0.479266	0.015624	0.00902054	2.08826	0.178941	0.103312	1.01059	0.225468	0.130174	0.719872	0.0842453	0.0486391	0.559263	0.0511434	0.0295277	0.976209	0.587351	2.34045
ACT2 + EF1α + GIIα + RA + RPL17 + TATA	0.601682	0.11676	0.0315782	0.129973	0.184092	0.0565579	0.0537797	1	0.11676	0.0674117	0.300363	0.00948494	0.00547614	1.4027	0.182313	0.105259	0.68663	0.126403	0.0729787	0.562216	0.0317977	0.0183584	0.310676	0.0167081	0.00964643	0.710431	0.427454	2.54282
ACT2 + EF1α + GAPDH + HIS + RA + RP + UBQ	0.601831	0.0541983	0.0281578	0.13627	0.15853	0.119236	0.0576462	1	0.0541983	0.0312914	0.34614	0.00974655	0.00562717	1.58221	0.215608	0.124481	0.495952	0.0786235	0.0453933	0.739556	0.088182	0.0509119	0.449796	0.025929	0.0149701	0.768943	0.462773	2.55077
ACT2 + elF-5A + GAPDH + GIIα + RA + RP	0.601907	0.0536418	0.0378108	0.124891	0.166918	0.135414	0.0690643	1	0.0536418	0.0309701	0.328574	0.0124236	0.00717279	1.76237	0.220105	0.127077	0.706022	0.117848	0.0680393	1.03766	0.140514	0.0811256	0.402345	0.0277876	0.0160432	0.872829	0.525362	2.36309
elF-5A + GIIα + HIS + RA + RP + TATA	0.602265	0.0560246	0.030033	0.0896742	0.191926	0.109717	0.0683397	1	0.0560246	0.0323458	0.231653	0.00695722	0.00401676	1.2175	0.109178	0.063034	0.574214	0.110206	0.0636277	0.591568	0.0649053	0.0374731	0.281201	0.0192172	0.0110951	0.649356	0.391084	2.53886
ACT2 + EF1α + elF-5A + GAPDH + GIIα + RA + RP	0.602288	0.0474851	0.0325999	0.130063	0.162398	0.117056	0.0701706	1	0.0474851	0.0274156	0.402227	0.0131126	0.00757056	1.98563	0.258257	0.149104	0.828929	0.134616	0.0777206	1.09151	0.127767	0.0737663	0.442925	0.0310803	0.0179442	0.958537	0.577315	2.40306
Cpn60 + elF-5A + GAPDH + GIIα + HIS + RA + TATA	0.602319	0.0706018	0.0376759	0.101335	0.237474	0.0982751	0.0623325	1	0.0706018	0.040762	0.36137	0.0136149	0.00786058	1.43625	0.145542	0.084029	0.665641	0.158073	0.0912633	0.497754	0.0489168	0.0282422	0.327147	0.0203919	0.0117733	0.714693	0.430473	2.58433
elF-5A + GAPDH + GIIα + HIS + RA + RPL17 + TATA	0.602533	0.100984	0.0351323	0.0931915	0.229498	0.111005	0.0561571	1	0.100984	0.0583032	0.377157	0.0132504	0.00765013	1.50926	0.140651	0.0812047	0.712765	0.163578	0.094442	0.463269	0.0514253	0.0296904	0.382421	0.0214757	0.012399	0.740813	0.446364	2.57365
ACT2 + AP-2 + EF1α + elF-5A + GAPDH + RA + RP + TATA	0.60264	0.0408046	0.0249685	0.11323	0.203617	0.0969932	0.0676314	1	0.0408046	0.0235585	0.480711	0.0120026	0.00692972	2.20596	0.249781	0.144211	1.01185	0.206031	0.118952	0.912958	0.0885508	0.0511248	0.559526	0.0378416	0.0218478	1.0285	0.619816	2.26462
AP-2 + GAPDH + RA + RP	0.602702	0.0760586	0.039391	0.106465	0.175534	0.191749	0.0797803	1	0.0760586	0.0439125	0.237672	0.00936214	0.00540524	1.39468	0.148485	0.085728	0.531354	0.0932705	0.0538497	0.716199	0.137331	0.0792879	0.381197	0.030412	0.0175584	0.710184	0.428029	2.52826
ACT2 + Cpn60 + GIIα + HIS + RA + TATA	0.602808	0.0935019	0.0375295	0.131569	0.196006	0.053994	0.0482437	1	0.0935019	0.0539834	0.245837	0.00922615	0.00532672	1.02477	0.134827	0.0778426	0.527332	0.10336	0.059675	0.473519	0.0255672	0.0147612	0.233457	0.0112628	0.0065026	0.584152	0.352131	2.54462
ACT2 + Cpn60 + GAPDH + GIIα + RA + RP + TATA	0.602881	0.0709748	0.0401216	0.137377	0.211755	0.116754	0.0747308	1	0.0709748	0.0409773	0.406177	0.0162965	0.00940878	1.79777	0.246973	0.14259	0.713923	0.151177	0.0872822	0.801672	0.0935982	0.054039	0.412687	0.0308405	0.0178057	0.855371	0.515687	2.46331
AP-2 + GAPDH + RA + TATA	0.603267	0.0868224	0.0414879	0.0998065	0.30517	0.115375	0.0447652	1	0.0868224	0.0501269	0.238641	0.00990073	0.00571619	0.88734	0.0885622	0.0511314	0.493835	0.150704	0.0870087	0.319373	0.0368476	0.021274	0.301393	0.0134919	0.00778957	0.540097	0.325823	2.75942
ACT2 + Cpn60 + EF1α + GIIα + RA + TATA	0.603675	0.0931962	0.0352357	0.139903	0.193352	0.0386736	0.060463	1	0.0931962	0.0538069	0.285668	0.0100657	0.00581145	1.32381	0.185204	0.106928	0.633622	0.122512	0.0707324	0.611453	0.0236471	0.0136526	0.258864	0.0156517	0.00903652	0.685569	0.413861	2.5342
AP-2 + EF1α + elF-5A + HIS + RA + RP + TATA	0.603712	0.0470177	0.0197226	0.086559	0.179381	0.0880173	0.0702244	1	0.0470177	0.0271457	0.321827	0.00634727	0.0036646	1.67189	0.144717	0.0835527	0.818186	0.146767	0.0847361	0.675291	0.0594373	0.0343161	0.395785	0.0277938	0.0160467	0.81383	0.491319	2.4608
ACT2 + GAPDH + HIS + RA + TATA + UBQ	0.603826	0.0654711	0.0308026	0.127762	0.245456	0.0880136	0.0309769	1	0.0654711	0.0377997	0.276542	0.00851821	0.00491799	1.00033	0.127804	0.0737879	0.368528	0.0904576	0.0522257	0.385215	0.0339042	0.0195746	0.350442	0.0108556	0.00626748	0.56351	0.340262	2.6196
ACT2 + AP-2 + Cpn60 + GAPDH + HIS + RA + RP	0.603891	0.0729372	0.0421508	0.12756	0.154393	0.126083	0.06939	1	0.0729372	0.0421103	0.403756	0.0170186	0.00982571	1.89416	0.241619	0.139499	0.773697	0.119453	0.0689665	0.827414	0.104323	0.0602308	0.463209	0.0321421	0.0185572	0.893706	0.539702	2.42609
ACT2 + Cpn60 + GAPDH + RA + RP + RPL17 + TATA	0.604006	0.109513	0.0458162	0.114765	0.211836	0.112119	0.0899983	1	0.109513	0.0632273	0.480492	0.0220143	0.01271	2.05428	0.235761	0.136116	0.912242	0.193245	0.11157	0.734155	0.0823126	0.0475232	0.539933	0.0485931	0.0280552	0.953518	0.57593	2.38746
ACT2 + elF-5A + GIIα + RA + RP + TATA	0.604061	0.053074	0.0323682	0.110748	0.182321	0.0866721	0.0680237	1	0.053074	0.0306423	0.253047	0.00819066	0.00472888	1.49532	0.165603	0.0956111	0.669318	0.122031	0.0704546	0.838004	0.0726316	0.0419339	0.321554	0.0218733	0.0126286	0.762874	0.460822	2.41339
ACT2 + Cpn60 + EF1α + GAPDH + GIIα + RA + RP + TATA	0.604331	0.0637054	0.0356707	0.140467	0.202752	0.10311	0.0749308	1	0.0637054	0.0367803	0.472163	0.0168424	0.00972394	1.99078	0.279639	0.16145	0.820394	0.166337	0.0960345	0.865604	0.0892525	0.0515299	0.447492	0.0335309	0.0193591	0.932738	0.563683	2.38512
ACT2 + GAPDH + GIIα + RA + RP + RPL17 + TATA	0.604624	0.0991508	0.0393482	0.129491	0.203706	0.129777	0.0684897	1	0.0991508	0.0572447	0.423994	0.0166834	0.00963216	1.88914	0.244627	0.141235	0.764653	0.155765	0.0899307	0.746373	0.096862	0.0559233	0.482447	0.0330427	0.0190772	0.884434	0.53475	2.47167
EF1α + RA + RP + RPL17	0.604672	0.153065	0.0389457	0.0875456	0.119929	0.122606	0.110952	1	0.153065	0.0883719	0.203976	0.00794397	0.00458645	1.33191	0.116602	0.0673204	0.643379	0.0771598	0.0445482	0.684844	0.0839658	0.0484777	0.31503	0.034953	0.0201801	0.696522	0.421167	2.48468
ACT2 + Cpn60 + EF1α + HIS + RA + RP + RPL17	0.604682	0.112808	0.0405298	0.117004	0.122651	0.0853628	0.0873683	1	0.112808	0.0651298	0.370297	0.015008	0.0086649	1.84636	0.216032	0.124726	0.864007	0.105971	0.0611824	0.808189	0.0689893	0.039831	0.415684	0.0363176	0.020968	0.884089	0.534592	2.38818
EF1α + GIIα + RA + RP + TATA	0.604696	0.0649187	0.0255096	0.119099	0.194879	0.107522	0.0771051	1	0.0649187	0.0374808	0.221018	0.00563808	0.00325515	1.15762	0.137872	0.0796003	0.525061	0.102323	0.0590764	0.638861	0.0686918	0.0396592	0.256587	0.0197842	0.0114224	0.633192	0.382889	2.51609
EF1α + GAPDH + GIIα + HIS + TATA	0.604718	0.0259405	0.0227817	0.151175	0.26771	0.115355	0.0376616	1	0.0259405	0.0149768	1.08718	0.0247679	0.0142997	2.6468	0.400131	0.231016	1.11091	0.297401	0.171705	0.690948	0.0797045	0.0460174	0.702076	0.0264413	0.0152659	1.20632	0.729483	2.45187
ACT2 + Cpn60 + elF-5A + GAPDH + GIIα + HIS + RA + RP + TATA	0.604756	0.0530716	0.0345882	0.118228	0.199202	0.106544	0.0693657	1	0.0530716	0.0306409	0.447835	0.0154898	0.00894303	1.93821	0.229151	0.1323	0.828761	0.165091	0.0953153	0.795269	0.084731	0.0489195	0.447244	0.0310234	0.0179114	0.909553	0.550057	2.4191
ACT2 + EF1α + elF-5A + GIIα + RA	0.604758	0.0666645	0.0271562	0.124586	0.139501	0.0443884	0.051918	1	0.0666645	0.0384888	0.206588	0.00561016	0.00323903	1.2167	0.151584	0.0875169	0.611655	0.0853266	0.0492633	0.789362	0.0350385	0.0202295	0.228951	0.0118867	0.00686279	0.675543	0.40854	2.38015
ACT2 + Cpn60 + HIS + RA + RP + RPL17	0.604805	0.128974	0.0465882	0.109495	0.122394	0.0982244	0.0891893	1	0.128974	0.0744633	0.29818	0.0138917	0.00802036	1.61814	0.177179	0.102294	0.740621	0.0906474	0.0523353	0.73008	0.0717117	0.0414028	0.373411	0.0333043	0.0192282	0.793405	0.479856	2.47585
Cpn60 + GAPDH + HIS + RA + RP + RPL17	0.604859	0.127114	0.0525798	0.0979406	0.169837	0.154038	0.0973755	1	0.127114	0.0733895	0.39043	0.0205287	0.0118523	1.72994	0.169431	0.0978211	0.737594	0.125271	0.0723253	0.616572	0.0949752	0.054834	0.448163	0.0436401	0.0251956	0.820449	0.496256	2.53718
ACT2 + Cpn60 + RA + RP	0.605023	0.116998	0.0482199	0.121782	0.124361	0.0885431	0.103702	1	0.116998	0.067549	0.172554	0.00832051	0.00480385	1.1329	0.137967	0.0796553	0.545277	0.0678112	0.0391508	0.893087	0.0790767	0.0456549	0.251052	0.0260345	0.015031	0.665812	0.402832	2.27093
ACT2 + EF1α + RA + TATA	0.605036	0.0879497	0.0272909	0.127081	0.24603	0.00624042	0.0478897	1	0.0879497	0.0507778	0.184051	0.00502291	0.00289998	0.594717	0.0755772	0.0436345	0.545315	0.134164	0.0774595	0.420303	0.00262286	0.00151431	0.218358	0.0104571	0.00603742	0.493791	0.298761	3.03726
ACT2 + elF-5A + GIIα + HIS + RA + RPL17 + TATA	0.60504	0.102006	0.0311567	0.102977	0.183314	0.0648413	0.0492824	1	0.102006	0.0588929	0.299399	0.00932828	0.00538568	1.42531	0.146774	0.0847399	0.713784	0.130846	0.0755442	0.536165	0.0347656	0.020072	0.327144	0.0161225	0.00930831	0.716967	0.433794	2.54882
ACT2 + EF1α + GAPDH + GIIα + HIS	0.605348	0.0271562	0.0308603	0.182232	0.176721	0.108839	0.0308603	1	0.0271562	0.0156787	1.07682	0.0332308	0.0191858	2.9792	0.542906	0.313447	1.18458	0.20934	0.120862	1.09471	0.119147	0.0687895	0.738552	0.0227919	0.0131589	1.34564	0.814582	2.59675
ACT2 + Cpn60 + elF-5A + GIIα + HIS + RA + TATA	0.605731	0.0726188	0.0320436	0.111252	0.190831	0.0510211	0.0552345	1	0.0726188	0.0419265	0.286847	0.00919162	0.00530678	1.3564	0.150903	0.0871236	0.666401	0.12717	0.0734217	0.576271	0.029402	0.0169752	0.279843	0.015457	0.00892408	0.694294	0.420556	2.54704
Cpn60 + EF1α + GAPDH + HIS + RA + RP + RPL17	0.60578	0.111181	0.0458696	0.107066	0.164947	0.132897	0.0943691	1	0.111181	0.0641903	0.466526	0.0213994	0.0123549	1.95504	0.209318	0.12085	0.861014	0.142022	0.0819963	0.698833	0.0928731	0.0536203	0.486045	0.0458677	0.0264817	0.911242	0.552012	2.44262
ACT2 + AP-2 + EF1α + RA + RP	0.605977	0.0658248	0.0256178	0.130978	0.106211	0.0882153	0.069438	1	0.0658248	0.0380039	0.243643	0.00624159	0.00360358	1.59453	0.208848	0.120578	0.707784	0.0751747	0.0434021	1.01366	0.0894204	0.0516269	0.354262	0.0245993	0.0142024	0.818979	0.496283	2.3025
EF1α + elF-5A + RA + RPL17 + TATA	0.606136	0.124429	0.0271562	0.0644883	0.220069	0.0450096	0.0806316	1	0.124429	0.0718391	0.263767	0.00716292	0.00413552	1.3052	0.0841705	0.0485959	0.80554	0.177274	0.102349	0.440321	0.0198187	0.0114423	0.316921	0.0255539	0.0147535	0.688626	0.417401	2.47865
Cpn60 + EF1α + GAPDH + GIIα + HIS + RA + RP	0.606315	0.0720744	0.0400184	0.129528	0.164645	0.137541	0.0793263	1	0.0720744	0.0416122	0.394396	0.0157831	0.00911238	1.71083	0.221599	0.12794	0.673869	0.110949	0.0640564	0.763209	0.104972	0.0606058	0.371512	0.0294707	0.0170149	0.818969	0.496553	2.50784
ACT2 + AP-2 + GAPDH + HIS + RA + RP + RPL17	0.60641	0.100678	0.0395601	0.119897	0.147094	0.138241	0.0632244	1	0.100678	0.0581262	0.42144	0.0166722	0.00962569	1.99053	0.23866	0.13779	0.828943	0.121933	0.0703978	0.770318	0.106489	0.0614816	0.541519	0.0342372	0.0197669	0.925459	0.561208	2.42831
Cpn60 + EF1α + HIS + RA + TATA	0.606439	0.107936	0.0381776	0.0999732	0.230981	0.0397058	0.0712226	1	0.107936	0.0623169	0.235142	0.00897715	0.00518296	0.796019	0.0795805	0.0459459	0.561509	0.129698	0.0748809	0.342216	0.013588	0.00784502	0.222632	0.0158565	0.00915473	0.526253	0.319141	2.84248
elF-5A + HIS + RA + RP + RPL17	0.60649	0.1275	0.0393996	0.0586116	0.137829	0.123597	0.0938875	1	0.1275	0.0736123	0.219484	0.00864758	0.00499268	1.37783	0.0807568	0.046625	0.688591	0.094908	0.0547952	0.616446	0.0761908	0.0439888	0.337703	0.031706	0.0183055	0.706676	0.428592	2.51561
AP-2 + GAPDH + GIIα + HIS + RA + TATA	0.606776	0.067357	0.0324783	0.121596	0.237179	0.121656	0.0329067	1	0.067357	0.0388886	0.304238	0.00988113	0.00570488	1.17661	0.143072	0.0826025	0.519273	0.123161	0.0711068	0.407632	0.0495908	0.0286312	0.308487	0.0101513	0.00586086	0.619374	0.375821	2.63698
ACT2 + AP-2 + Cpn60 + EF1α + GAPDH + HIS + RA + RP	0.606866	0.0654296	0.0376922	0.131838	0.152155	0.111052	0.0702732	1	0.0654296	0.0377758	0.469703	0.0177041	0.0102215	2.08384	0.274729	0.158615	0.88032	0.133945	0.0773333	0.889814	0.0988154	0.0570511	0.49508	0.0347909	0.0200865	0.969793	0.588534	2.34893
AP-2 + EF1α + RA + RP + TATA	0.607079	0.0632276	0.0185556	0.100386	0.188807	0.0961435	0.0780686	1	0.0632276	0.0365045	0.246022	0.0045651	0.00263566	1.41819	0.142367	0.0821954	0.660707	0.124746	0.072022	0.639857	0.0615181	0.0355175	0.336896	0.026301	0.0151849	0.716946	0.435243	2.53471
ACT2 + elF-5A + RA + TATA	0.607089	0.0737116	0.0250438	0.0840218	0.249107	0.0137998	0.0532997	1	0.0737116	0.0425574	0.15732	0.00393989	0.0022747	0.688458	0.0578455	0.0333971	0.576397	0.143584	0.0828985	0.445161	0.00614312	0.00354673	0.221115	0.0117854	0.00680429	0.514742	0.312494	2.91155
EF1α + GIIα + HIS + RA + RP	0.607106	0.0694842	0.0283652	0.124255	0.127145	0.126317	0.0690745	1	0.0694842	0.0401167	0.196874	0.00558437	0.00322414	1.01686	0.126349	0.0729479	0.467701	0.0594657	0.0343325	0.666502	0.0841902	0.0486072	0.229722	0.0158679	0.00916134	0.596276	0.362003	2.45606
ACT2 + Cpn60 + EF1α + HIS + TATA	0.607209	0.0487396	0.0270426	0.144224	0.209843	0.0262134	0.0580689	1	0.0487396	0.0281398	0.938134	0.0253696	0.0146471	2.74931	0.396517	0.228929	1.42398	0.298813	0.17252	0.830379	0.021767	0.0125672	0.660595	0.03836	0.0221472	1.26707	0.769374	2.74418
ACT2 + elF-5A + GIIα + RA + TATA	0.607244	0.0659814	0.0262134	0.10996	0.211838	0.0436281	0.0446598	1	0.0659814	0.0380944	0.19365	0.00507621	0.00293075	1.01875	0.112022	0.0646757	0.551206	0.116766	0.0674151	0.55714	0.024307	0.0140336	0.225859	0.0100868	0.00582362	0.591101	0.358943	2.4909
Cpn60 + EF1α + elF-5A + RA + TATA	0.60726	0.0928318	0.0312381	0.0780859	0.23121	0.0261169	0.0897277	1	0.0928318	0.0535965	0.248424	0.00776029	0.0044804	1.21752	0.0950711	0.0548893	0.731896	0.169222	0.0977001	0.487248	0.0127254	0.00734702	0.254737	0.022857	0.0131965	0.656638	0.39875	2.49521
ACT2 + Cpn60 + EF1α + elF-5A + GAPDH + GIIα + HIS + RA + RP + TATA	0.607285	0.0489987	0.0314399	0.122584	0.193185	0.0966134	0.0700602	1	0.0489987	0.0282894	0.500217	0.0157268	0.00907987	2.08702	0.255834	0.147706	0.912507	0.176282	0.101777	0.846292	0.0817631	0.047206	0.473326	0.0331613	0.0191457	0.969893	0.589002	2.35467
ACT2 + EF1α + GAPDH + GIIα + RA + RP + RPL17 + TATA	0.607374	0.088225	0.034723	0.133456	0.195689	0.114635	0.0695232	1	0.088225	0.0509367	0.490312	0.0170251	0.00982943	2.07931	0.277497	0.160213	0.871348	0.170514	0.0984461	0.813171	0.0932182	0.0538195	0.513102	0.0356725	0.0205955	0.961207	0.583812	2.39137
ACT2 + AP-2 + Cpn60 + EF1α + HIS + RA + RP + TATA	0.607435	0.0655443	0.027538	0.121369	0.164388	0.0733707	0.0696436	1	0.0655443	0.037842	0.386086	0.0106321	0.00613842	1.84211	0.223576	0.129081	0.845711	0.139025	0.0802659	0.758309	0.0556376	0.0321224	0.418467	0.0291436	0.016826	0.875114	0.531575	2.43354
ACT2 + HIS + RPL17 + TATA	0.607585	0.10786	0.0303166	0.125758	0.212849	0.051498	0.0419256	1	0.10786	0.0622731	0.922762	0.027975	0.0161514	2.71968	0.342021	0.197466	1.4453	0.307632	0.177611	0.632818	0.0325889	0.0188152	0.83092	0.0348368	0.020113	1.25858	0.764696	2.77849
EF1α + GAPDH + GIIα + HIS + RA + RP + RPL17	0.607623	0.101512	0.0381437	0.121552	0.157323	0.150475	0.0733644	1	0.101512	0.058608	0.411644	0.0157016	0.00906533	1.79765	0.218507	0.126155	0.721888	0.113569	0.0655693	0.710624	0.106931	0.0617368	0.434266	0.0318596	0.0183942	0.846011	0.514056	2.51922
ACT2 + RA + RPL17 + TATA	0.607649	0.160677	0.040185	0.10085	0.225863	0.0373021	0.0579083	1	0.160677	0.0927672	0.186544	0.00749627	0.00432797	0.785424	0.0792102	0.045732	0.567466	0.12817	0.0739989	0.352327	0.0131425	0.00758784	0.260488	0.0150844	0.008709	0.525375	0.319244	2.84775
ACT2 + EF1α + elF-5A + GAPDH + HIS + RP + TATA	0.607693	0.0307502	0.026422	0.126701	0.221093	0.103437	0.0663772	1	0.0307502	0.0177536	1.11978	0.0295868	0.0170819	3.45442	0.43768	0.252695	1.63465	0.361409	0.20866	1.19928	0.12405	0.0716201	1.00251	0.066544	0.0384192	1.56844	0.95313	3.41064
elF-5A + HIS + RA + RP	0.607713	0.0700454	0.0334373	0.0589151	0.152598	0.121758	0.0885369	1	0.0700454	0.0404407	0.137245	0.00458909	0.00264951	0.795127	0.046845	0.027046	0.49521	0.0755679	0.0436292	0.58898	0.0717129	0.0414035	0.228698	0.0202482	0.0116903	0.540877	0.328698	2.75474
ACT2 + elF-5A + GAPDH + GIIα + HIS + RA + RP + RPL17 + TATA	0.607822	0.0812708	0.0348945	0.11218	0.193157	0.116447	0.0644642	1	0.0812708	0.0469217	0.463055	0.0161581	0.00932886	2.01455	0.225993	0.130477	0.874274	0.168872	0.0974986	0.752191	0.0875907	0.0505705	0.505021	0.0325558	0.0187961	0.934849	0.568222	2.42001
AP-2 + EF1α + elF-5A + GAPDH + RA	0.607894	0.0626499	0.0339947	0.0920541	0.193176	0.101473	0.0616419	1	0.0626499	0.036171	0.317749	0.0108018	0.00623642	1.61479	0.148648	0.0858222	0.766614	0.148091	0.0855006	0.644184	0.0653673	0.0377398	0.374037	0.0230564	0.0133116	0.78623	0.477945	2.51221
AP-2 + EF1α + GAPDH + GIIα + HIS + RA	0.607941	0.068069	0.0359584	0.133533	0.171192	0.122759	0.0394515	1	0.068069	0.0392997	0.321105	0.0115464	0.00666632	1.36432	0.182182	0.105183	0.565381	0.0967889	0.0558811	0.544985	0.0669017	0.0386257	0.311989	0.0123084	0.00710628	0.684631	0.416215	2.62086
ACT2 + AP-2 + Cpn60 + HIS + RA + RP + TATA	0.608143	0.0730732	0.0307993	0.115572	0.168101	0.0826542	0.0687241	1	0.0730732	0.0421888	0.322705	0.00993909	0.00573833	1.64525	0.190146	0.109781	0.739031	0.124232	0.0717253	0.688966	0.0569459	0.0328777	0.382238	0.026269	0.0151664	0.796365	0.484304	2.51231
HIS + RP	0.608224	0.0540379	0.0505426	0.117309	0.104123	0.204876	0.0950894	1	0.0540379	0.0311988	0.726902	0.0367396	0.0212116	2.97953	0.349524	0.201798	1.13077	0.117739	0.0679768	1.44402	0.295845	0.170806	0.891782	0.0847991	0.0489588	1.36217	0.828504	2.93564
AP-2 + Cpn60 + GAPDH + HIS + RA + RP + TATA	0.608614	0.0709748	0.0362545	0.105713	0.215399	0.130286	0.0759005	1	0.0709748	0.0409773	0.406541	0.0147389	0.00850953	1.74207	0.18416	0.106325	0.737746	0.15891	0.0917465	0.595678	0.0776084	0.0448072	0.446886	0.0339189	0.0195831	0.821486	0.499968	2.55521
ACT2 + EF1α + GIIα + HIS + RA + RP + RPL17	0.608621	0.102573	0.034648	0.131388	0.115776	0.1043	0.0665775	1	0.102573	0.0592204	0.326775	0.0113221	0.00653681	1.69794	0.223088	0.1288	0.724619	0.0838938	0.0484361	0.821471	0.0856791	0.0494668	0.371464	0.0247311	0.0142785	0.823711	0.501327	2.45361
AP-2 + Cpn60 + EF1α + GAPDH + HIS + RA + RP + TATA	0.608698	0.0637054	0.0325167	0.112706	0.205947	0.114826	0.0758896	1	0.0637054	0.0367803	0.47254	0.0153654	0.00887124	1.93653	0.218259	0.126012	0.844284	0.173878	0.100389	0.667435	0.076639	0.0442476	0.479775	0.0364099	0.0210213	0.900094	0.547886	2.4725
EF1α + GAPDH + GIIα + RA	0.608753	0.0890096	0.0459565	0.141305	0.209981	0.128205	0.0527789	1	0.0890096	0.0513897	0.226289	0.0103994	0.00600412	0.859703	0.12148	0.0701367	0.419589	0.0881059	0.050868	0.492715	0.0631683	0.0364703	0.218124	0.0115123	0.00664665	0.53607	0.326334	2.78358
ACT2 + EF1α + GIIα + RA + RP	0.608753	0.0674201	0.0312659	0.149879	0.114777	0.0987984	0.0688786	1	0.0674201	0.038925	0.218882	0.00684355	0.00395113	1.30203	0.195148	0.112669	0.562373	0.0645473	0.0372664	1.01195	0.0999795	0.0577232	0.269821	0.0185849	0.01073	0.727511	0.442875	2.26291
ACT2 + Cpn60 + EF1α + GAPDH + RA + RP + RPL17 + TATA	0.608869	0.0976514	0.0406931	0.120679	0.202819	0.0989829	0.0882423	1	0.0976514	0.0563791	0.547059	0.0222615	0.0128527	2.23761	0.270032	0.155903	1.01688	0.206243	0.119075	0.801679	0.0793524	0.0458142	0.566251	0.0499672	0.0288486	1.02825	0.626068	2.33951
ACT2 + AP-2 + EF1α + GAPDH + GIIα + HIS + RA + RP	0.609135	0.0509652	0.0302231	0.145025	0.145372	0.125963	0.0520838	1	0.0509652	0.0294248	0.420935	0.012722	0.00734504	1.93652	0.280844	0.162146	0.754451	0.109676	0.0633214	0.902544	0.113687	0.0656371	0.448693	0.0233696	0.0134925	0.910524	0.554632	2.4099
RA + RP + RPL17 + TATA	0.609276	0.152815	0.039005	0.0693894	0.209	0.121484	0.103702	1	0.152815	0.0882276	0.18814	0.0073384	0.00423683	1.06726	0.0740568	0.0427567	0.564473	0.117975	0.0681128	0.443033	0.0538216	0.0310739	0.309649	0.0321111	0.0185394	0.595427	0.362779	2.56197
AP-2 + EF1α + HIS + RA + TATA	0.609319	0.0754455	0.0229324	0.100386	0.213642	0.0561437	0.0415959	1	0.0754455	0.0435585	0.219876	0.00504229	0.00291117	0.867659	0.0871007	0.0502876	0.552191	0.117971	0.0681107	0.350793	0.0196948	0.0113708	0.250003	0.0103991	0.00600392	0.540087	0.329085	2.75948
AP-2 + elF-5A + HIS + RA + RP + TATA	0.609347	0.053074	0.0233096	0.074255	0.186239	0.101214	0.0692398	1	0.053074	0.0306423	0.253297	0.00590424	0.00340881	1.44238	0.107104	0.0618365	0.695373	0.129505	0.07477	0.592394	0.0599588	0.0346172	0.352847	0.0244311	0.0141053	0.722715	0.440385	2.54847
ACT2 + Cpn60 + elF-5A + GAPDH + HIS + RA + RP + RPL17 + TATA	0.60944	0.0859971	0.0387816	0.100714	0.199332	0.103058	0.0812912	1	0.0859971	0.0496504	0.510514	0.0197986	0.0114307	2.15119	0.216656	0.125087	1.00318	0.199966	0.115451	0.742946	0.0765663	0.0442056	0.551374	0.0448219	0.0258779	0.993202	0.605296	2.34954
ACT2 + AP-2 + GAPDH + GIIα + HIS + RA + RP	0.609538	0.0565884	0.0339529	0.14281	0.146746	0.142907	0.0485634	1	0.0565884	0.0326713	0.356233	0.0120951	0.00698313	1.74202	0.248777	0.143632	0.648663	0.095189	0.0549574	0.841157	0.120207	0.0694015	0.413992	0.0201049	0.0116076	0.833677	0.508158	2.48197
ACT2 + Cpn60 + RA + RPL17 + TATA	0.609786	0.156381	0.049154	0.104714	0.204319	0.0366413	0.0785101	1	0.156381	0.0902869	0.264352	0.012994	0.00750207	1.2732	0.133322	0.0769735	0.696985	0.142408	0.0822191	0.452088	0.0165651	0.00956387	0.30126	0.023652	0.0136555	0.664648	0.405293	2.55852
ACT2 + AP-2 + EF1α + elF-5A + RA	0.609788	0.0650602	0.0242533	0.105858	0.131246	0.0348722	0.0521088	1	0.0650602	0.0375625	0.229972	0.00557756	0.00322021	1.49048	0.157779	0.0910939	0.769701	0.10102	0.0583241	0.79104	0.0275853	0.0159264	0.300595	0.0156637	0.00904343	0.763632	0.465653	2.39917
ACT2 + AP-2 + HIS + RA + RP + RPL17 + TATA	0.609979	0.100254	0.0302734	0.10772	0.16044	0.0960454	0.0623192	1	0.100254	0.0578814	0.336871	0.0101983	0.00588796	1.72908	0.186255	0.107535	0.791754	0.127029	0.0733402	0.641273	0.0615913	0.0355598	0.44687	0.0278486	0.0160784	0.824308	0.50281	2.51231
GAPDH + HIS + RPL17 + TATA	0.610201	0.106751	0.0372649	0.108839	0.299764	0.13422	0.054559	1	0.106751	0.0616326	1.38213	0.051505	0.0297364	3.0055	0.327114	0.188859	1.44613	0.433499	0.250281	0.490161	0.0657892	0.0379834	1.09191	0.0595736	0.0343948	1.40264	0.855892	3.43552
AP-2 + EF1α + GAPDH + GIIα + HIS + RA + RP + TATA	0.610342	0.049499	0.025368	0.125758	0.198785	0.130317	0.0570783	1	0.049499	0.0285783	0.42348	0.0107429	0.00620239	1.79926	0.226271	0.130638	0.723359	0.143793	0.0830187	0.677035	0.088229	0.0509391	0.434767	0.0248157	0.0143274	0.842984	0.514508	2.54062
ACT2 + AP-2 + EF1α + GAPDH + HIS + RA + RP + RPL17	0.610391	0.0895818	0.0351854	0.124982	0.145638	0.121807	0.064926	1	0.0895818	0.0517201	0.487734	0.0171611	0.00990798	2.1766	0.272035	0.15706	0.935229	0.136205	0.078638	0.835895	0.101818	0.0587844	0.567675	0.0368568	0.0212793	1.00052	0.610709	2.35007
ACT2 + AP-2 + EF1α + GIIα + HIS + RA + RP + TATA	0.610397	0.0506851	0.0225021	0.134319	0.157428	0.0900178	0.051044	1	0.0506851	0.0292631	0.346035	0.00778652	0.00449555	1.71171	0.229914	0.132741	0.724753	0.114096	0.0658736	0.768962	0.0692202	0.0399643	0.379261	0.019359	0.0111769	0.821786	0.501615	2.49269
ACT2 + EF1α + elF-5A + GAPDH + GIIα + HIS + RA + RP + RPL17 + TATA	0.610804	0.0741425	0.0315196	0.117051	0.187711	0.105606	0.0656894	1	0.0741425	0.0428062	0.515542	0.0162497	0.00938176	2.16103	0.25295	0.146041	0.957599	0.179752	0.10378	0.804955	0.0850084	0.0490796	0.528071	0.0346886	0.0200275	0.994533	0.607465	2.35486
ACT2 + AP-2 + EF1α + HIS + RA + RP + RPL17 + TATA	0.61082	0.0892223	0.0267256	0.114369	0.15761	0.0852204	0.064115	1	0.0892223	0.0515125	0.400936	0.0107153	0.00618646	1.92421	0.22007	0.127058	0.898419	0.1416	0.0817529	0.712231	0.0606966	0.0350432	0.479837	0.0307648	0.017762	0.902605	0.551329	2.43278
ACT2 + Cpn60 + EF1α + elF-5A + GAPDH + GIIα + RA + TATA	0.610929	0.0632276	0.0351454	0.124834	0.21838	0.0698437	0.0638684	1	0.0632276	0.0365045	0.455426	0.0160061	0.00924114	1.90832	0.238223	0.137538	0.865323	0.18897	0.109102	0.740934	0.0517496	0.0298776	0.403795	0.0257897	0.0148897	0.895633	0.547169	2.44284
elF-5A + HIS + RA + RPL17 + TATA	0.610945	0.129375	0.0306359	0.0540531	0.22337	0.0634368	0.0661998	1	0.129375	0.0746946	0.220194	0.00674584	0.00389471	0.960004	0.0518912	0.0299594	0.646091	0.144318	0.0833218	0.323909	0.0205478	0.0118633	0.279817	0.0185239	0.0106948	0.571669	0.349258	2.56998
ACT2 + Cpn60 + EF1α + GIIα + HIS + RA + RP	0.611055	0.0741189	0.0349084	0.139502	0.122081	0.0904461	0.0723704	1	0.0741189	0.0427925	0.313063	0.0109285	0.00630959	1.61599	0.225435	0.130155	0.676228	0.0825548	0.047663	0.882553	0.0798234	0.0460861	0.317766	0.0229969	0.0132773	0.800934	0.489414	2.42638
EF1α + GAPDH + HIS + RA + RP + TATA + UBQ	0.611061	0.0526012	0.0225754	0.114312	0.220371	0.123452	0.0642072	1	0.0526012	0.0303693	0.348536	0.00786831	0.00454277	1.45491	0.166314	0.0960217	0.473006	0.104237	0.0601811	0.532395	0.0657251	0.0379464	0.433905	0.0278598	0.0160849	0.707126	0.432097	2.66707
AP-2 + GAPDH + HIS + RA + RPL17	0.611193	0.13759	0.049669	0.096205	0.178245	0.139308	0.0513925	1	0.13759	0.0794373	0.304327	0.0151156	0.00872699	1.32086	0.127074	0.0733661	0.608153	0.1084	0.0625848	0.394178	0.0549122	0.0317036	0.376949	0.0193724	0.0111846	0.667412	0.407917	2.63726
ACT2 + EF1α + elF-5A + GAPDH + HIS + RA + UBQ	0.611298	0.0536827	0.0277154	0.117957	0.176472	0.0825764	0.044918	1	0.0536827	0.0309937	0.332154	0.00920577	0.00531495	1.50754	0.177825	0.102667	0.526869	0.0929777	0.0536807	0.618986	0.0511136	0.0295105	0.400023	0.0179682	0.010374	0.730929	0.446816	2.62951
ACT2 + Cpn60 + elF-5A + GAPDH + GIIα + RA + TATA	0.611339	0.0704315	0.039277	0.119496	0.229597	0.0787995	0.0620495	1	0.0704315	0.0406637	0.389763	0.0153087	0.00883848	1.713	0.204697	0.118182	0.758877	0.174236	0.100595	0.670951	0.0528707	0.0305249	0.366967	0.0227701	0.0131463	0.816594	0.499216	2.52645
EF1α + elF-5A + GIIα + HIS + RA + RP	0.611351	0.0559514	0.0282227	0.101603	0.134158	0.110567	0.0736033	1	0.0559514	0.0323036	0.244475	0.00689976	0.00398358	1.41146	0.143409	0.0827971	0.626679	0.084074	0.0485402	0.790907	0.087448	0.0504881	0.28443	0.020935	0.0120868	0.726325	0.444039	2.46497
ACT2 + AP-2 + Cpn60 + EF1α + GAPDH + RA	0.611679	0.0937042	0.0506489	0.137901	0.17094	0.0808621	0.0621853	1	0.0937042	0.0541001	0.40573	0.0205498	0.0118644	1.84744	0.254763	0.147087	0.80919	0.138323	0.0798607	0.757192	0.0612281	0.0353501	0.406378	0.0252707	0.0145901	0.870988	0.532765	2.46895
Cpn60 + EF1α + HIS + RA + RP + RPL17 + TATA	0.611691	0.111034	0.0349084	0.0955541	0.178599	0.0906403	0.0937347	1	0.111034	0.0641054	0.372873	0.0130164	0.00751503	1.69847	0.162296	0.0937015	0.822514	0.1469	0.0848129	0.581834	0.0527376	0.0304481	0.401086	0.0375956	0.0217058	0.812796	0.49718	2.52016
AP-2 + GAPDH + HIS + RA + RP + RPL17 + TATA	0.611751	0.0991508	0.0339529	0.0980469	0.207309	0.14289	0.06939	1	0.0991508	0.0572447	0.42436	0.0144082	0.0083186	1.83089	0.179513	0.103642	0.790151	0.163805	0.094573	0.55463	0.0792513	0.0457558	0.522417	0.0362505	0.0209292	0.853741	0.522277	2.53933
GAPDH + GIIα + HIS + RA + RP + RPL17	0.612097	0.116465	0.0439674	0.115006	0.161115	0.174212	0.0727869	1	0.116465	0.0672413	0.337419	0.0148354	0.00856525	1.56865	0.180404	0.104156	0.600572	0.0967612	0.0558651	0.628982	0.109576	0.063264	0.393006	0.0286057	0.0165155	0.754771	0.461993	2.60867
Cpn60 + elF-5A + HIS + RA + RP	0.612234	0.0824506	0.0377576	0.070919	0.145641	0.105608	0.102836	1	0.0824506	0.0476029	0.206846	0.00780999	0.0045091	1.28608	0.0912074	0.0526586	0.625595	0.0911123	0.0526037	0.682008	0.0720255	0.041584	0.271667	0.0279372	0.0161295	0.678699	0.415523	2.49996
ACT2 + AP-2 + Cpn60 + elF-5A + GAPDH + HIS + RA	0.612682	0.0723949	0.0427432	0.109617	0.172316	0.0892598	0.0567099	1	0.0723949	0.0417972	0.387455	0.0165611	0.00956154	1.80503	0.197862	0.114236	0.821899	0.141626	0.0817679	0.692409	0.0618043	0.0356827	0.411912	0.0233595	0.0134866	0.853118	0.52269	2.49136
ACT2 + Cpn60 + EF1α + GAPDH + HIS	0.612733	0.0482055	0.0447662	0.161039	0.188107	0.0880673	0.0588818	1	0.0482055	0.0278314	1.28388	0.0574744	0.0331829	3.34983	0.539455	0.311454	1.5173	0.285415	0.164784	1.07115	0.0943329	0.0544631	0.86448	0.0509021	0.0293884	1.51444	0.927947	3.35767
ACT2 + AP-2 + GAPDH + HIS + TATA	0.61301	0.0231995	0.0256563	0.149064	0.253371	0.0993925	0.0232073	1	0.0231995	0.0133942	1.12355	0.0288261	0.0166427	3.05269	0.455044	0.26272	1.34695	0.341279	0.197037	0.773973	0.0769272	0.0444139	0.95661	0.0222003	0.0128174	1.37563	0.843273	2.7926
AP-2 + EF1α + GAPDH + HIS + RA + RP + RPL17 + TATA	0.613028	0.088225	0.0302231	0.105829	0.198853	0.125982	0.0702732	1	0.088225	0.0509367	0.49069	0.0148302	0.00856221	2.02289	0.214081	0.1236	0.896707	0.178313	0.102949	0.627041	0.0789956	0.0456081	0.550111	0.038658	0.0223192	0.93124	0.570876	2.45834
ACT2 + EF1α + elF-5A + GAPDH + TATA	0.613122	0.0214826	0.0217858	0.130992	0.275475	0.065168	0.0547486	1	0.0214826	0.012403	1.33115	0.0290001	0.0167432	3.66478	0.480058	0.277161	1.90058	0.523562	0.302279	1.11556	0.072699	0.0419728	1.05063	0.0575203	0.0332093	1.67712	1.02828	4.0627
ACT2 + Cpn60 + EF1α + elF-5A + GAPDH + HIS + RA + RP + RPL17 + TATA	0.613329	0.0786711	0.0352607	0.106816	0.193295	0.0934308	0.0807547	1	0.0786711	0.0454208	0.56287	0.0198472	0.0114588	2.29248	0.244873	0.141377	1.08378	0.209489	0.120949	0.796119	0.0743821	0.0429445	0.571508	0.0461519	0.0266458	1.05113	0.644687	2.44577
Cpn60 + EF1α + GAPDH + HIS + TATA	0.61351	0.0453893	0.0365321	0.130225	0.279577	0.0922104	0.0682738	1	0.0453893	0.0262055	1.29622	0.0473538	0.0273397	2.97761	0.387758	0.223872	1.42401	0.398119	0.229854	0.675943	0.0623289	0.0359856	0.822053	0.0561247	0.0324036	1.36597	0.838038	3.19985
ACT2 + AP-2 + Cpn60 + EF1α + elF-5A + GAPDH + HIS + RA	0.613941	0.0649525	0.0383911	0.116163	0.167875	0.0787812	0.0592153	1	0.0649525	0.0375003	0.453068	0.0173938	0.0100423	1.99769	0.232057	0.133978	0.928086	0.155802	0.0899524	0.761585	0.0599986	0.0346402	0.446753	0.0264546	0.0152736	0.931196	0.5717	2.40819
GAPDH + GIIα + RA + RP	0.613999	0.0784022	0.044048	0.129809	0.184174	0.20242	0.0787984	1	0.0784022	0.0452655	0.207865	0.00915605	0.00528625	1.0822	0.140478	0.0811051	0.398714	0.0734327	0.0423964	0.715152	0.144761	0.0835776	0.271216	0.0213714	0.0123388	0.612524	0.376089	2.48925
Cpn60 + GAPDH + GIIα + HIS + RA + RP	0.614001	0.0818735	0.0457884	0.124111	0.169437	0.159342	0.0797803	1	0.0818735	0.0472697	0.321079	0.0147017	0.00848803	1.48099	0.183808	0.106122	0.554397	0.093935	0.0542334	0.683666	0.108937	0.0628948	0.32768	0.0261425	0.0150934	0.727969	0.446974	2.59417
ACT2 + GAPDH + HIS + RPL17	0.614036	0.108943	0.0473969	0.147253	0.186315	0.127194	0.0436159	1	0.108943	0.0628983	1.36563	0.0647265	0.0373699	3.48072	0.512547	0.295919	1.56461	0.29151	0.168303	0.871152	0.110806	0.0639737	1.16291	0.0507216	0.0292841	1.57417	0.966597	3.70272
ACT2 + AP-2 + EF1α + GIIα + HIS + RA	0.614111	0.0701065	0.0277474	0.145054	0.119858	0.0687171	0.0328782	1	0.0701065	0.040476	0.24526	0.00680534	0.00392907	1.27657	0.185171	0.106909	0.567596	0.0680311	0.0392778	0.646105	0.0443985	0.0256335	0.26007	0.00855063	0.00493671	0.665933	0.408956	2.55753
AP-2 + GAPDH + GIIα + HIS + RA + RP + TATA	0.614261	0.0549314	0.028499	0.120826	0.207225	0.147756	0.0542468	1	0.0549314	0.0317146	0.358693	0.0102224	0.00590191	1.60172	0.193529	0.111734	0.618288	0.128125	0.0739731	0.605632	0.0894856	0.0516645	0.399337	0.0216628	0.012507	0.763945	0.469262	2.61977
ACT2 + AP-2 + EF1α + elF-5A + GAPDH + GIIα + HIS + RA	0.614274	0.0505031	0.0295319	0.128938	0.1611	0.0924718	0.0415559	1	0.0505031	0.029158	0.406012	0.0119903	0.00692261	1.85612	0.239324	0.138174	0.795329	0.128127	0.0739743	0.772152	0.0714022	0.0412241	0.404957	0.0168283	0.00971584	0.872428	0.53591	2.47767
EF1α + GIIα + HIS + RA + RPL17 + TATA	0.614297	0.118843	0.0294961	0.108699	0.193509	0.0790887	0.0538923	1	0.118843	0.068614	0.274957	0.00811016	0.0046824	1.14174	0.124106	0.0716526	0.589016	0.11398	0.0658062	0.396673	0.0313723	0.0181128	0.271672	0.014641	0.00845299	0.612342	0.37616	2.60942
HIS + RA + RP + RPL17	0.614493	0.159217	0.0435409	0.0755509	0.130131	0.146046	0.0931432	1	0.159217	0.0919237	0.162753	0.00708642	0.00409134	0.907019	0.0685261	0.0395635	0.488324	0.0635461	0.0366883	0.467083	0.0682156	0.0393843	0.269495	0.0251016	0.0144924	0.549112	0.337426	2.70533
GAPDH + GIIα + HIS + RA + RPL17	0.614545	0.140223	0.0505676	0.114873	0.185321	0.148197	0.0512257	1	0.140223	0.080958	0.273333	0.0138218	0.00798001	1.07795	0.123828	0.0714922	0.483275	0.0895609	0.051708	0.393537	0.0583207	0.0336715	0.287061	0.0147049	0.00848989	0.58586	0.360037	2.64075
ACT2 + elF-5A + GAPDH + GIIα + RA + RPL17 + TATA	0.614785	0.0986535	0.0370005	0.111292	0.221566	0.0912354	0.0559762	1	0.0986535	0.0569576	0.406847	0.0150536	0.00869118	1.80017	0.200345	0.115669	0.812738	0.180075	0.103966	0.624432	0.0569703	0.0328918	0.429029	0.0240154	0.0138653	0.845536	0.519823	2.52713
AP-2 + EF1α + elF-5A + HIS + RA	0.615087	0.0666645	0.0222632	0.0806093	0.143392	0.0619655	0.0522716	1	0.0666645	0.0384888	0.206859	0.00460533	0.00265889	1.16488	0.0939002	0.0542133	0.640218	0.0918022	0.053002	0.520379	0.0322456	0.018617	0.255927	0.0133777	0.00772363	0.631377	0.388352	2.5415
ACT2 + GAPDH + HIS + RA + RP + UBQ	0.615094	0.0613563	0.0321282	0.132249	0.162171	0.138232	0.0545112	1	0.0613563	0.0354241	0.275751	0.0088594	0.00511497	1.35209	0.178813	0.103237	0.387728	0.0628782	0.0363028	0.65891	0.0910825	0.0525865	0.409633	0.0223296	0.012892	0.680686	0.418686	2.62007
ACT2 + Cpn60 + elF-5A + RA	0.615189	0.116104	0.0476029	0.0929641	0.154689	0.0295742	0.0817212	1	0.116104	0.0670328	0.160544	0.00764238	0.00441233	1.04174	0.0968443	0.0559131	0.605817	0.0937133	0.0541054	0.655365	0.0193819	0.0111901	0.204347	0.0166994	0.00964143	0.611302	0.376066	2.41567
ACT2 + EF1α + HIS + RA + RP + TATA + UBQ	0.615229	0.0538137	0.0195557	0.124073	0.172609	0.0759267	0.0569707	1	0.0538137	0.0310693	0.2767	0.00541107	0.00312408	1.3742	0.1705	0.0984384	0.473773	0.0817774	0.0472142	0.615937	0.046766	0.0270004	0.371178	0.0211463	0.0122088	0.685298	0.421615	2.63661
ACT2 + GIIα + HIS + RA + RP + RPL17	0.615259	0.117649	0.0402259	0.126392	0.114888	0.12	0.064877	1	0.117649	0.0679244	0.257738	0.0103677	0.00598581	1.46753	0.185484	0.107089	0.603286	0.0693103	0.0400163	0.74434	0.0893208	0.0515694	0.32753	0.0212492	0.0122682	0.733404	0.451234	2.53464
Cpn60 + EF1α + GIIα + HIS + RA + RP + TATA	0.615365	0.0721662	0.0294294	0.117682	0.178396	0.0960412	0.0785459	1	0.0721662	0.0416651	0.315235	0.00927718	0.00535618	1.48601	0.174877	0.100965	0.643733	0.114839	0.0663026	0.63537	0.0610217	0.0352309	0.306568	0.0240796	0.0139024	0.731153	0.449926	2.58511
Cpn60 + EF1α + elF-5A + GAPDH + GIIα + HIS + RA	0.615475	0.0715299	0.0400888	0.111831	0.182528	0.0993792	0.0668019	1	0.0715299	0.0412978	0.378468	0.0151723	0.00875973	1.63033	0.18232	0.105263	0.715941	0.130679	0.0754478	0.638422	0.0634459	0.0366305	0.330342	0.0220675	0.0127407	0.78225	0.481455	2.56716
ACT2 + EF1α + elF-5A + GAPDH + GIIα + RA + RPL17 + TATA	0.615482	0.0877855	0.0328928	0.117587	0.211334	0.0808676	0.0585926	1	0.0877855	0.050683	0.472921	0.0155557	0.00898108	1.99328	0.234383	0.135321	0.919014	0.194219	0.112132	0.695848	0.0562716	0.0324884	0.463024	0.0271298	0.0156634	0.924014	0.568714	2.44247
ACT2 + AP-2 + Cpn60 + GAPDH + RA	0.615532	0.10985	0.0588818	0.133008	0.177403	0.0959636	0.0592596	1	0.10985	0.063422	0.318726	0.0187672	0.0108352	1.57735	0.2098	0.121128	0.663904	0.117779	0.0679997	0.661729	0.0635019	0.0366629	0.355784	0.0210836	0.0121726	0.762916	0.469599	2.57721
EF1α + GIIα + HIS + RA + RP + RPL17 + TATA	0.615663	0.101058	0.0300039	0.109496	0.170728	0.110289	0.0723704	1	0.101058	0.058346	0.329052	0.00987284	0.00570009	1.56153	0.170982	0.0987163	0.689563	0.117728	0.0679702	0.591457	0.0652314	0.0376613	0.35836	0.0259347	0.0149734	0.754993	0.464822	2.5931
ACT2 + AP-2 + GIIα + HIS + RA + RP + TATA	0.61573	0.0562562	0.025629	0.130528	0.160205	0.101445	0.0473423	1	0.0562562	0.0324795	0.28476	0.00729811	0.00421356	1.5129	0.197477	0.114013	0.619558	0.099256	0.0573055	0.700176	0.0710291	0.0410087	0.341628	0.0161734	0.00933774	0.743171	0.457592	2.56678
ACT2 + Cpn60 + elF-5A + GAPDH + RA + RPL17 + TATA	0.615792	0.108985	0.0451653	0.097354	0.229676	0.0747554	0.0773503	1	0.108985	0.0629223	0.461084	0.020825	0.0120233	1.95801	0.19062	0.110054	0.969702	0.222718	0.128586	0.61455	0.045941	0.026524	0.480055	0.0371324	0.0214384	0.913899	0.562772	2.43262
ACT2 + Cpn60 + EF1α + elF-5A + HIS + RA + RPL17	0.616127	0.112281	0.0397447	0.0998535	0.140322	0.0474808	0.0748249	1	0.112281	0.0648257	0.355339	0.0141228	0.00815381	1.75982	0.175724	0.101454	0.917502	0.128746	0.0743313	0.67694	0.0321417	0.018557	0.369597	0.0276551	0.0159667	0.846533	0.521572	2.44044
GAPDH + GIIα + HIS + RA + TATA	0.616263	0.0755795	0.0367485	0.121708	0.278683	0.122282	0.035671	1	0.0755795	0.0436358	0.253341	0.0093099	0.00537507	0.722329	0.0879129	0.0507565	0.422996	0.117882	0.068059	0.319139	0.0390251	0.0225311	0.245839	0.00876932	0.00506297	0.493941	0.304397	3.03636
ACT2 + AP-2 + EF1α + GAPDH + RA + RPL17	0.616344	0.115172	0.044224	0.128244	0.161869	0.0942735	0.0555128	1	0.115172	0.0664945	0.426607	0.0188663	0.0108925	1.95789	0.251089	0.144966	0.877134	0.141981	0.0819727	0.696456	0.0656573	0.0379073	0.48778	0.027078	0.0156335	0.907644	0.559421	2.46991
ACT2 + elF-5A + GIIα + HIS + RA	0.616371	0.0706233	0.0306359	0.115045	0.146484	0.0631498	0.0374579	1	0.0706233	0.0407744	0.1725	0.00528468	0.00305111	0.894836	0.102946	0.0594361	0.490728	0.0718836	0.041502	0.580803	0.0366776	0.0211758	0.202252	0.00757593	0.00437396	0.556853	0.343228	2.65888
ACT2 + AP-2 + elF-5A + GAPDH + GIIα + HIS + RA	0.616392	0.0560638	0.0328776	0.124346	0.164673	0.104673	0.0366857	1	0.0560638	0.0323684	0.341834	0.0112387	0.00648865	1.65966	0.206372	0.119149	0.689009	0.113461	0.0655067	0.70352	0.0736392	0.0425156	0.36822	0.0135084	0.00779907	0.793707	0.489234	2.55707
ACT2 + Cpn60 + EF1α + elF-5A + GIIα + HIS + RA	0.616414	0.0735759	0.0338662	0.121802	0.139792	0.051954	0.0599028	1	0.0735759	0.0424791	0.300411	0.0101738	0.00587383	1.5398	0.18755	0.108282	0.718081	0.100382	0.0579557	0.7391	0.0383992	0.0221698	0.282571	0.0169268	0.0097727	0.763327	0.470525	2.49963
ACT2 + AP-2 + elF-5A + GAPDH + HIS + RA + RPL17	0.61686	0.100179	0.0387547	0.101615	0.165004	0.100325	0.0507708	1	0.100179	0.0578381	0.404413	0.0156729	0.00904876	1.89698	0.192763	0.111292	0.880521	0.14529	0.083883	0.644382	0.0646478	0.0373244	0.481584	0.0244504	0.0141164	0.884647	0.545703	2.48608
ACT2 + AP-2 + GAPDH + RA + RPL17	0.617125	0.13519	0.0514635	0.121572	0.16667	0.111783	0.0512882	1	0.13519	0.0780521	0.338386	0.0174145	0.0100543	1.69072	0.205544	0.118671	0.731092	0.121851	0.0703509	0.598453	0.066897	0.038623	0.4428	0.0227104	0.0131119	0.800243	0.49385	2.57999
AP-2 + Cpn60 + GAPDH + HIS + RA	0.617201	0.108742	0.0575435	0.107484	0.188835	0.122633	0.059595	1	0.108742	0.0627823	0.286725	0.0164992	0.00952581	1.2324	0.132463	0.0764778	0.552447	0.104322	0.0602301	0.435809	0.0534445	0.0308562	0.302957	0.0180548	0.0104239	0.635057	0.391958	2.65446
ACT2 + AP-2 + GIIα + HIS + RA + TATA	0.617315	0.0693386	0.0249951	0.132989	0.181312	0.0680314	0.0258125	1	0.0693386	0.0400327	0.232385	0.00580849	0.00335353	1.10083	0.146398	0.084523	0.52	0.0942821	0.0544338	0.483292	0.032879	0.0189827	0.257157	0.00663787	0.00383238	0.598944	0.369737	2.608
ACT2 + EF1α + elF-5A + GIIα + HIS + RA + RPL17	0.617344	0.102076	0.0318756	0.113355	0.133371	0.0654879	0.0544183	1	0.102076	0.0589336	0.31356	0.00999492	0.00577057	1.61797	0.183406	0.105889	0.76941	0.102617	0.0592458	0.687683	0.0450349	0.0260009	0.330345	0.0179768	0.0103789	0.786495	0.485538	2.51698
ACT2 + AP-2 + EF1α + GAPDH + GIIα + RA	0.617363	0.0670352	0.0373498	0.154916	0.161635	0.0996957	0.0396086	1	0.0670352	0.0387028	0.350735	0.0130999	0.00756323	1.67654	0.259723	0.149951	0.659094	0.106533	0.0615066	0.771838	0.0769489	0.0444265	0.356747	0.0141303	0.00815811	0.802493	0.495429	2.53813
ACT2 + AP-2 + Cpn60 + EF1α + elF-5A + HIS + RA + TATA	0.61754	0.065068	0.0272827	0.105944	0.180098	0.0403344	0.0585009	1	0.065068	0.037567	0.372403	0.0101602	0.00586598	1.76616	0.187115	0.108031	0.891697	0.160593	0.0927183	0.649515	0.0261978	0.0151253	0.37762	0.0220911	0.0127543	0.8429	0.520524	2.47493
ACT2 + AP-2 + HIS + RA + RPL17	0.617789	0.139399	0.0401706	0.109868	0.11916	0.0729743	0.0422598	1	0.139399	0.0804819	0.220216	0.0088462	0.00510736	1.2191	0.133941	0.0773308	0.611004	0.0728072	0.0420352	0.48322	0.0352627	0.0203589	0.302933	0.0128019	0.00739117	0.639413	0.395022	2.60173
Cpn60 + EF1α + elF-5A + GAPDH + HIS + RA + RPL17	0.617885	0.110654	0.0460148	0.0899524	0.182816	0.0951094	0.0818326	1	0.110654	0.0638864	0.447692	0.0206005	0.0118937	1.8636	0.167635	0.0967842	0.914788	0.167238	0.0965549	0.584671	0.0556077	0.0321051	0.432129	0.0353622	0.0204164	0.873813	0.539916	2.48432
ACT2 + Cpn60 + EF1α + RA + RPL17	0.618166	0.157494	0.0528265	0.119596	0.1306	0.0379342	0.0845345	1	0.157494	0.0909293	0.28202	0.0148981	0.00860143	1.52041	0.181836	0.104983	0.773554	0.101026	0.0583274	0.640469	0.0242957	0.0140271	0.305386	0.0258156	0.0149047	0.75364	0.465875	2.51898
ACT2 + EF1α + elF-5A + GAPDH + HIS + RA + RP + TATA + UBQ	0.618184	0.0430396	0.0230768	0.114492	0.199322	0.0966906	0.0608734	1	0.0430396	0.0248489	0.42156	0.00972827	0.00561662	1.88536	0.215858	0.124626	0.666106	0.13277	0.0766545	0.729311	0.0705175	0.0407133	0.508351	0.030945	0.0178661	0.868448	0.53686	2.56003
AP-2 + EF1α + HIS + RA + RPL17 + TATA	0.618226	0.11676	0.0277474	0.093169	0.188216	0.0691821	0.0543179	1	0.11676	0.0674117	0.300689	0.00834335	0.00481703	1.35245	0.126006	0.0727497	0.713376	0.134269	0.0775202	0.397295	0.0274857	0.0158689	0.340897	0.0185168	0.0106907	0.684117	0.422939	2.60019
EF1α + elF-5A + GAPDH + GIIα + HIS + RA + RPL17	0.618376	0.101019	0.0367087	0.103489	0.175193	0.111953	0.06105	1	0.101019	0.0583232	0.395006	0.0145002	0.00837168	1.71316	0.177294	0.10236	0.7669	0.134355	0.0775701	0.59421	0.0665236	0.0384074	0.386169	0.0235756	0.0136114	0.809242	0.500415	2.57088
ACT2 + Cpn60 + EF1α + GAPDH + HIS + RA + TATA + UBQ	0.618499	0.0703016	0.0352376	0.129895	0.216042	0.0724958	0.0531298	1	0.0703016	0.0405887	0.399332	0.0140715	0.00812417	1.56411	0.203169	0.1173	0.551991	0.119253	0.0688509	0.526993	0.0382048	0.0220575	0.409241	0.0217429	0.0125533	0.741944	0.458892	2.67655
ACT2 + Cpn60 + EF1α + elF-5A + GAPDH + RA + RPL17 + TATA	0.618655	0.097185	0.0403141	0.105391	0.218449	0.0662169	0.0771918	1	0.097185	0.0561098	0.527675	0.0212728	0.0122818	2.14542	0.226109	0.130544	1.07259	0.234306	0.135276	0.686306	0.0454451	0.0262377	0.510908	0.0394379	0.0227695	0.990483	0.612767	2.49312
Cpn60 + EF1α + GAPDH + RA + RPL17	0.618754	0.15495	0.0626527	0.105651	0.192065	0.104402	0.0942423	1	0.15495	0.0894607	0.389815	0.0244229	0.0141006	1.64733	0.174042	0.100483	0.770543	0.147994	0.0854445	0.521731	0.0544698	0.0314482	0.380161	0.0358272	0.0206848	0.784929	0.485678	2.58508
ACT2 + AP-2 + EF1α + elF-5A + GIIα + HIS + RA + TATA	0.618817	0.0502207	0.0199114	0.118364	0.173152	0.056017	0.040299	1	0.0502207	0.0289949	0.333759	0.00664559	0.00383683	1.64084	0.194215	0.11213	0.764106	0.132307	0.0763873	0.658358	0.0368792	0.0212922	0.342293	0.0137941	0.00796402	0.789892	0.488799	2.54232
ACT2 + EF1α + GAPDH + HIS + RA + RPL17 + TATA + UBQ	0.61887	0.0936554	0.0311783	0.122851	0.2089	0.082336	0.0474669	1	0.0936554	0.054072	0.414634	0.0129276	0.00746376	1.63366	0.200696	0.115872	0.586212	0.12246	0.0707021	0.494875	0.040746	0.0235247	0.46926	0.0222743	0.0128601	0.76644	0.474327	2.66868
ACT2 + AP-2 + EF1α + elF-5A + GAPDH + HIS + RA + RPL17	0.618935	0.0891409	0.0346966	0.109056	0.161358	0.0885963	0.0540379	1	0.0891409	0.0514655	0.470449	0.016323	0.00942406	2.0867	0.227567	0.131386	0.985917	0.159086	0.0918482	0.715225	0.0633663	0.0365846	0.51229	0.0276831	0.0159828	0.961764	0.59527	2.40282
Cpn60 + EF1α + RA + RP	0.618971	0.115782	0.0411187	0.103345	0.130772	0.0986506	0.121771	1	0.115782	0.0668469	0.189352	0.0077859	0.00449519	1.22191	0.126278	0.0729067	0.570431	0.0745963	0.0430682	0.776716	0.0766235	0.0442386	0.239951	0.0292191	0.0168696	0.666393	0.412478	2.44546
Cpn60 + HIS + RA + RP + RPL17 + TATA	0.618993	0.126935	0.0401081	0.0846074	0.185358	0.104218	0.0967027	1	0.126935	0.0732862	0.300603	0.0120566	0.00696088	1.46822	0.124222	0.0717196	0.699272	0.129616	0.0748338	0.497625	0.0518613	0.0299421	0.358172	0.0346362	0.0199972	0.720648	0.446076	2.61254
AP-2 + Cpn60 + EF1α + elF-5A + GAPDH + HIS + RA + TATA	0.619004	0.0632276	0.0332229	0.0972766	0.221567	0.0818552	0.0647493	1	0.0632276	0.0365045	0.455802	0.0151431	0.00874286	1.85684	0.180627	0.104285	0.890547	0.197316	0.11392	0.571177	0.0467538	0.0269933	0.43292	0.0280313	0.0161839	0.867881	0.537222	2.50639
ACT2 + EF1α + HIS + RPL17 + TATA	0.619551	0.0882013	0.0245904	0.132825	0.198243	0.0431212	0.0489068	1	0.0882013	0.0509231	0.996693	0.0245091	0.0141503	2.94805	0.391574	0.226076	1.56834	0.310912	0.179505	0.750795	0.0323752	0.0186918	0.822506	0.0402261	0.0232246	1.34773	0.834987	2.94639
ACT2 + AP-2 + Cpn60 + EF1α + RA + TATA	0.619713	0.0941057	0.0351518	0.12426	0.188305	0.0299686	0.0611836	1	0.0941057	0.0543319	0.31235	0.0109797	0.00633912	1.56734	0.194757	0.112443	0.767279	0.144483	0.0834172	0.612479	0.0183551	0.0105973	0.324766	0.0198703	0.0114721	0.764035	0.473483	2.55046
AP-2 + EF1α + elF-5A + GAPDH + GIIα + HIS + RA + TATA	0.619806	0.0490393	0.0243825	0.109773	0.214419	0.0965918	0.0461657	1	0.0490393	0.0283129	0.408465	0.00995938	0.00575005	1.72491	0.189349	0.109321	0.762938	0.163588	0.0944478	0.579148	0.0559409	0.0322975	0.392368	0.018114	0.0104581	0.811304	0.502851	2.58199
ACT2 + Cpn60 + elF-5A + HIS + RA + RPL17	0.620026	0.128368	0.0453751	0.089687	0.142637	0.0541876	0.0745298	1	0.128368	0.0741132	0.284174	0.0128944	0.0074446	1.53021	0.13724	0.0792353	0.794397	0.113311	0.06542	0.593563	0.0321638	0.0185698	0.32557	0.0242647	0.0140092	0.754652	0.467904	2.5325
AP-2 + Cpn60 + EF1α + GAPDH + RA + TATA	0.620281	0.0914019	0.0440381	0.112609	0.245369	0.0851496	0.0694871	1	0.0914019	0.0527709	0.408997	0.0180115	0.0103989	1.67543	0.188668	0.108927	0.766541	0.188085	0.108591	0.515986	0.043936	0.0253664	0.389713	0.02708	0.0156347	0.792778	0.491745	2.59419
ACT2 + Cpn60 + EF1α + GAPDH + GIIα + HIS + RA + RPL17	0.620293	0.107783	0.0471753	0.136447	0.160501	0.0944961	0.0614373	1	0.107783	0.0622286	0.461898	0.0217902	0.0125806	1.88205	0.256801	0.148264	0.79896	0.128234	0.0740358	0.677733	0.0640431	0.0369753	0.409469	0.0251567	0.0145242	0.871686	0.540701	2.53399
AP-2 + Cpn60 + EF1α + HIS + RA + TATA	0.620359	0.0931962	0.033983	0.103121	0.19754	0.0528066	0.0615214	1	0.0931962	0.0538069	0.285991	0.00971885	0.00561118	1.27611	0.131593	0.0759755	0.658323	0.130045	0.0750817	0.432046	0.0228149	0.0131722	0.284052	0.0174753	0.0100894	0.656087	0.407009	2.6157
Cpn60 + elF-5A + GAPDH + HIS + RA + RPL17	0.620697	0.126508	0.0524912	0.0781983	0.190568	0.109989	0.0827366	1	0.126508	0.0730395	0.372104	0.0195322	0.0112769	1.63616	0.127945	0.0738691	0.791695	0.150872	0.087106	0.500493	0.0550486	0.0317823	0.39071	0.032326	0.0186634	0.78186	0.485299	2.58116
ACT2 + elF-5A + GAPDH + HIS + RA + RP + TATA + UBQ	0.620705	0.0472412	0.0258224	0.108746	0.206804	0.108008	0.0590075	1	0.0472412	0.0272747	0.364355	0.00940852	0.00543201	1.71301	0.186282	0.10755	0.574696	0.118849	0.0686177	0.66752	0.0720976	0.0416256	0.481234	0.0283964	0.0163947	0.800136	0.496648	2.6252
ACT2 + AP-2 + Cpn60 + elF-5A + HIS + RA + TATA	0.621107	0.0725318	0.0302068	0.0979667	0.186039	0.0450602	0.0559383	1	0.0725318	0.0418763	0.309667	0.00935405	0.00540056	1.56808	0.15362	0.0886926	0.785188	0.146075	0.0843365	0.577115	0.0260049	0.015014	0.339908	0.0190139	0.0109777	0.763327	0.474108	2.55621
EF1α + elF-5A + RA + TATA	0.621173	0.0716454	0.0176299	0.0654942	0.259661	0.0225675	0.0719519	1	0.0716454	0.0413645	0.172652	0.00304384	0.00175736	0.74285	0.0486524	0.0280895	0.603622	0.156737	0.0904923	0.386946	0.00873241	0.00504166	0.2112	0.0151963	0.00877356	0.519545	0.322727	2.88273
ACT2 + AP-2 + Cpn60 + EF1α + GAPDH + GIIα + HIS + RA + TATA	0.62136	0.0666654	0.0356099	0.138282	0.197342	0.0827924	0.0481986	1	0.0666654	0.0384893	0.467684	0.0166542	0.0096153	1.87416	0.259163	0.149628	0.791555	0.156207	0.0901864	0.652986	0.0540623	0.0312129	0.412656	0.0198894	0.0114832	0.866507	0.538413	2.54928
ACT2 + AP-2 + EF1α + GAPDH + HIS + TATA	0.621416	0.0207482	0.0225286	0.150878	0.234307	0.0838405	0.0322217	1	0.0207482	0.011979	1.15895	0.0261094	0.0150743	3.20133	0.483008	0.278865	1.45781	0.341575	0.197208	0.862398	0.0723039	0.0417447	0.926065	0.0298394	0.0172278	1.43442	0.891374	3.02962
GAPDH + GIIα + RA + RPL17 + TATA	0.62151	0.135357	0.0445072	0.109726	0.260193	0.127642	0.0586085	1	0.135357	0.0781485	0.306885	0.0136586	0.00788579	1.22752	0.134691	0.0777638	0.544517	0.141679	0.0817987	0.377167	0.0481422	0.0277949	0.320669	0.0187939	0.0108507	0.629459	0.391215	2.67828
Cpn60 + elF-5A + GAPDH + RA + RP	0.621534	0.0793657	0.0465127	0.0818874	0.190654	0.145933	0.112173	1	0.0793657	0.0458218	0.317737	0.0147788	0.00853253	1.78263	0.145975	0.0842787	0.748785	0.142759	0.0824219	0.845221	0.123345	0.0712134	0.397181	0.0445528	0.0257226	0.848592	0.527429	2.47371
AP-2 + Cpn60 + elF-5A + GAPDH + HIS + RA + TATA	0.621615	0.0704315	0.0368301	0.0880945	0.233231	0.092652	0.0631281	1	0.0704315	0.0406637	0.390126	0.0143684	0.0082956	1.66053	0.146283	0.0844568	0.784228	0.182907	0.105601	0.498399	0.0461777	0.0266607	0.39737	0.0250852	0.014483	0.788442	0.490108	2.59041
Cpn60 + EF1α + GIIα + HIS + RA + TATA	0.621826	0.0925457	0.0336206	0.118602	0.20268	0.0617095	0.0607297	1	0.0925457	0.0534313	0.261554	0.00879362	0.005077	1.07759	0.127804	0.0737878	0.543669	0.110191	0.0636187	0.431379	0.0266202	0.0153692	0.226408	0.0137497	0.00793839	0.590099	0.366939	2.61458
ACT2 + elF-5A + RA + RP + RPL17	0.622065	0.123862	0.0423342	0.083624	0.12548	0.0958805	0.0935084	1	0.123862	0.0715116	0.244071	0.0103325	0.00596549	1.7627	0.147404	0.0851038	0.828039	0.103903	0.0599882	0.936201	0.0897634	0.0518249	0.396719	0.0370966	0.0214177	0.861289	0.535777	2.35767
ACT2 + AP-2 + EF1α + elF-5A + HIS + RA + RPL17 + TATA	0.622089	0.0887798	0.0247535	0.0986367	0.173333	0.051324	0.0531012	1	0.0887798	0.0512571	0.386718	0.00957261	0.00552675	1.84496	0.181981	0.105067	0.947217	0.164184	0.0947918	0.609868	0.0313008	0.0180715	0.433023	0.0229941	0.0132756	0.870297	0.541403	2.46813
Cpn60 + EF1α + elF-5A + GAPDH + RA + RP	0.62212	0.0683183	0.0395493	0.0950735	0.18167	0.122424	0.10617	1	0.0683183	0.0394436	0.404595	0.0160015	0.00923845	2.04472	0.194398	0.112236	0.894198	0.162449	0.09379	0.927808	0.113586	0.065579	0.44528	0.0472752	0.0272944	0.952766	0.592735	2.37283
ACT2 + EF1α + GAPDH + RA + RP + TATA + UBQ	0.622237	0.0505596	0.0244843	0.132483	0.212592	0.103835	0.0638435	1	0.0505596	0.0291906	0.375938	0.00920458	0.00531427	1.73563	0.229941	0.132757	0.539363	0.114664	0.0662013	0.717453	0.0744967	0.0430107	0.486745	0.0310755	0.0179415	0.809188	0.503507	2.61613
ACT2 + Cpn60 + GIIα + HIS + RA + RP	0.622348	0.0842495	0.0401081	0.135712	0.121606	0.104041	0.0716399	1	0.0842495	0.0486415	0.245234	0.00983587	0.00567874	1.3856	0.188042	0.108566	0.556689	0.0676964	0.0390845	0.809419	0.0842125	0.0486201	0.273066	0.0195624	0.0112944	0.711667	0.442905	2.50119
ACT2 + AP-2 + elF-5A + RA + RP + TATA	0.622549	0.050422	0.0257034	0.0951991	0.176695	0.0781309	0.0688611	1	0.050422	0.0291112	0.276683	0.00711169	0.00410594	1.77112	0.168609	0.0973466	0.810578	0.143225	0.0826911	0.839282	0.0655739	0.0378591	0.403474	0.0277837	0.0160409	0.85019	0.529285	2.44111
EF1α + GAPDH + HIS + RPL17 + TATA	0.622667	0.0872152	0.0308603	0.119097	0.267578	0.108698	0.0588818	1	0.0872152	0.0503537	1.37696	0.0424933	0.0245335	3.19309	0.380287	0.219559	1.56747	0.419421	0.242153	0.61157	0.0664768	0.0383804	1.02342	0.0602607	0.0347915	1.46209	0.910392	3.54937
ACT2 + AP-2 + EF1α + RA + RPL17 + TATA	0.62312	0.114867	0.0294489	0.114314	0.178893	0.0461608	0.054123	1	0.114867	0.0663187	0.328465	0.00967295	0.00558468	1.6612	0.189899	0.109638	0.831635	0.148774	0.0858946	0.563171	0.0259964	0.015009	0.389834	0.021099	0.0121815	0.795717	0.495827	2.54809
Cpn60 + EF1α + elF-5A + RA + RP + TATA	0.623287	0.0684601	0.028236	0.0822437	0.197952	0.0718629	0.105567	1	0.0684601	0.0395254	0.311544	0.00879677	0.00507882	1.73543	0.142728	0.0824043	0.847885	0.167841	0.0969029	0.749516	0.0538624	0.0310975	0.355861	0.0375672	0.0216895	0.833373	0.519431	2.47063
ACT2 + Cpn60 + GAPDH + GIIα + HIS + RA + RPL17	0.623312	0.120973	0.0529038	0.132758	0.16403	0.106945	0.0592345	1	0.120973	0.069844	0.395971	0.0209483	0.0120945	1.6854	0.223751	0.129183	0.692311	0.11356	0.0655638	0.605846	0.0647922	0.0374078	0.37273	0.0220785	0.012747	0.792044	0.493691	2.61855
EF1α + GAPDH + HIS + RA + TATA + UBQ	0.623397	0.063972	0.0275758	0.114093	0.25287	0.0937557	0.0436109	1	0.063972	0.0369343	0.294231	0.00811366	0.00468442	1.05185	0.120008	0.0692868	0.380057	0.096105	0.0554863	0.350948	0.0329034	0.0189968	0.339811	0.0148195	0.00855602	0.569482	0.355013	2.6868
AP-2 + EF1α + elF-5A + GAPDH + HIS + RA + RPL17 + TATA	0.623629	0.0877855	0.0295319	0.0900619	0.21449	0.0924124	0.0592153	1	0.0877855	0.050683	0.473299	0.0139774	0.00806986	1.93973	0.174696	0.100861	0.945786	0.202861	0.117122	0.536451	0.0495747	0.028622	0.496415	0.0293953	0.0169714	0.898614	0.560401	2.48778
elF-5A + GAPDH + RA + RP + RPL17	0.623866	0.122631	0.0454051	0.0699731	0.180602	0.162657	0.103239	1	0.122631	0.0708012	0.337199	0.0153105	0.00883954	1.91012	0.133657	0.0771668	0.824001	0.148816	0.085919	0.764395	0.124334	0.0717843	0.493805	0.0509799	0.0294332	0.888253	0.55415	2.49072
ACT2 + AP-2 + EF1α + elF-5A + RA + RP + TATA	0.623885	0.0448129	0.021792	0.104613	0.171234	0.0682281	0.0699241	1	0.0448129	0.0258728	0.347128	0.00756462	0.00436744	1.99383	0.208581	0.120424	0.933112	0.159781	0.0922495	0.910405	0.0621152	0.0358622	0.443983	0.0310451	0.0179239	0.938077	0.585252	2.35921
EF1α + HIS + RP	0.623887	0.0358008	0.0316203	0.130868	0.111381	0.139206	0.0886715	1	0.0358008	0.0206696	0.894254	0.0282766	0.0163255	3.30355	0.432328	0.249605	1.4054	0.156534	0.0903752	1.45368	0.202362	0.116833	0.855897	0.0758937	0.0438172	1.48546	0.926761	3.41248
ACT2 + EF1α + GAPDH + HIS + RPL17	0.623981	0.0890309	0.0390475	0.149918	0.176887	0.102824	0.0502892	1	0.0890309	0.051402	1.36377	0.0532517	0.0307449	3.59149	0.538428	0.310862	1.67132	0.295634	0.170684	0.968937	0.0996302	0.0575215	1.07631	0.0541268	0.0312501	1.61197	1.00584	3.73395
AP-2 + EF1α + GAPDH + RA + RPL17 + TATA	0.624092	0.113222	0.0373498	0.102794	0.235577	0.0997244	0.0621853	1	0.113222	0.0653686	0.430059	0.0160626	0.00927376	1.77585	0.182546	0.105393	0.830507	0.195648	0.112958	0.474664	0.0473356	0.0273292	0.467754	0.0290874	0.0167936	0.829806	0.517875	2.57287
ACT2 + AP-2 + elF-5A + HIS + RA + RPL17 + TATA	0.624117	0.0997528	0.0276893	0.0896791	0.178388	0.0573664	0.0496943	1	0.0997528	0.0575923	0.323251	0.00895058	0.00516762	1.64807	0.147798	0.0853311	0.841139	0.150049	0.0866308	0.536958	0.0308034	0.0177843	0.397411	0.0197491	0.0114021	0.791139	0.493763	2.54931
ACT2 + AP-2 + Cpn60 + GAPDH + GIIα + HIS + RA + TATA	0.624172	0.0733927	0.0390905	0.135315	0.204549	0.0921886	0.044597	1	0.0733927	0.0423733	0.409469	0.0160063	0.00924126	1.70127	0.230209	0.132911	0.69774	0.142722	0.0824006	0.589343	0.0543307	0.0313678	0.380566	0.0169721	0.00979885	0.796399	0.49709	2.62416
ACT2 + EF1α + elF-5A + RA + RP + RPL17	0.624563	0.10512	0.035226	0.0965936	0.124617	0.0813424	0.0906994	1	0.10512	0.0606913	0.324882	0.0114443	0.00660737	2.02646	0.195743	0.113012	0.972734	0.121219	0.0699861	1.01123	0.0822557	0.0474903	0.445046	0.0403654	0.023305	0.963392	0.601699	2.29503
AP-2 + elF-5A + GAPDH + HIS + RA + RPL17 + TATA	0.624714	0.0986535	0.0328776	0.0799442	0.22516	0.104569	0.0567099	1	0.0986535	0.0569576	0.407213	0.0133882	0.00772966	1.7453	0.139526	0.0805556	0.83987	0.189105	0.10918	0.463878	0.0485071	0.0280056	0.464566	0.0263455	0.0152106	0.820137	0.512352	2.56977
ACT2 + AP-2 + EF1α + GAPDH + GIIα + HIS + RA + RPL17 + TATA	0.625118	0.0864225	0.0324074	0.132078	0.191065	0.0929172	0.0438979	1	0.0864225	0.049896	0.483645	0.0156737	0.00904919	1.94825	0.257321	0.148564	0.835196	0.159577	0.0921318	0.61766	0.0573912	0.0331348	0.46611	0.0204613	0.0118133	0.89181	0.557486	2.54564
AP-2 + elF-5A + GAPDH + RA + RP + TATA	0.625283	0.0490907	0.0272259	0.0839115	0.231995	0.133504	0.0771909	1	0.0490907	0.0283425	0.362171	0.00986042	0.00569292	1.89346	0.158883	0.0917312	0.809231	0.187738	0.10839	0.708182	0.0945452	0.0545857	0.484124	0.03737	0.0215756	0.876195	0.54787	2.52975
Cpn60 + EF1α + HIS + RA + RPL17	0.625347	0.158177	0.0510196	0.0947012	0.142777	0.0654339	0.0848676	1	0.158177	0.0913237	0.253665	0.0129419	0.007472	1.18804	0.112509	0.064957	0.643415	0.0918648	0.0530381	0.421354	0.0275709	0.015918	0.260007	0.0220662	0.0127399	0.627747	0.392559	2.6096
ACT2 + AP-2 + RA + RP	0.625365	0.0790218	0.0313326	0.123416	0.101523	0.108078	0.0675933	1	0.0790218	0.0456233	0.158663	0.00497131	0.00287018	1.26194	0.155744	0.0899186	0.534776	0.0542923	0.0313457	0.921756	0.0996215	0.0575165	0.290002	0.0196022	0.0113173	0.694522	0.43433	2.35674
ACT2 + AP-2 + elF-5A + GAPDH + RA + RP	0.625404	0.0509057	0.0331557	0.109298	0.16078	0.128561	0.0697318	1	0.0509057	0.0293904	0.359274	0.011912	0.00687738	2.08715	0.228122	0.131706	0.855035	0.137472	0.0793697	1.0391	0.133588	0.0771271	0.504845	0.0352037	0.0203249	0.974234	0.60929	2.4071
ACT2 + Cpn60 + EF1α + GIIα + HIS + RA + RPL17 + TATA	0.625545	0.107696	0.0365484	0.126113	0.172471	0.0584725	0.0605038	1	0.107696	0.0621786	0.379644	0.0138754	0.00801096	1.66372	0.209817	0.121138	0.767583	0.132386	0.076433	0.577833	0.0337873	0.0195071	0.346105	0.0209407	0.0120901	0.789148	0.493647	2.59256
ACT2 + Cpn60 + EF1α + elF-5A + RA + RP	0.625576	0.0707556	0.034229	0.106653	0.131919	0.0664676	0.097991	1	0.0707556	0.0408508	0.309039	0.0105781	0.00610727	1.91266	0.203991	0.117774	0.897458	0.118392	0.0683537	1.09991	0.0731086	0.0422093	0.371011	0.0363557	0.02099	0.93168	0.582836	2.43506
EF1α + elF-5A + GAPDH + HIS + RA + TATA + UBQ	0.625588	0.0520896	0.0217833	0.0961646	0.238189	0.0858826	0.0513355	1	0.0520896	0.0300739	0.334451	0.00728545	0.00420626	1.38662	0.133343	0.0769859	0.502826	0.119767	0.0691477	0.445522	0.0382626	0.0220909	0.385864	0.0198085	0.0114365	0.67588	0.422823	2.71795
ACT2 + Cpn60 + EF1α + elF-5A + GIIα + HIS + RA + RP + TATA	0.625661	0.0535243	0.0284841	0.117081	0.16771	0.0743988	0.0721147	1	0.0535243	0.0309022	0.390007	0.011109	0.00641379	1.91721	0.224468	0.129597	0.847133	0.142073	0.0820258	0.837306	0.0622945	0.0359658	0.388096	0.0279874	0.0161586	0.896625	0.560984	2.45467
ACT2 + AP-2 + Cpn60 + HIS + RA	0.625706	0.111902	0.0470152	0.121414	0.128	0.0555067	0.0497909	1	0.111902	0.0646067	0.207452	0.00975337	0.00563111	1.13753	0.138112	0.0797393	0.554728	0.0710054	0.040995	0.53461	0.0296744	0.0171325	0.243441	0.0121211	0.00699814	0.612961	0.383533	2.5973
ACT2 + AP-2 + Cpn60 + GAPDH + HIS + RA + RPL17 + TATA	0.625707	0.10642	0.0442698	0.115505	0.204621	0.0882659	0.0577897	1	0.10642	0.0614419	0.474342	0.020999	0.0121238	1.91198	0.220842	0.127503	0.864698	0.176936	0.102154	0.545745	0.0481707	0.0278114	0.481332	0.027816	0.0160596	0.879682	0.550423	2.54586
Cpn60 + elF-5A + HIS + RA + TATA	0.625778	0.0932455	0.0339499	0.0670329	0.234184	0.0455676	0.0755795	1	0.0932455	0.0538353	0.207459	0.0070432	0.0040664	0.895724	0.0600429	0.0346658	0.587228	0.13752	0.079397	0.358487	0.0163354	0.00943123	0.224975	0.0170035	0.00981699	0.545646	0.341453	2.72613
EF1α + elF-5A + GAPDH + GIIα + RA + RP	0.62613	0.051917	0.0323249	0.111313	0.172704	0.142044	0.081407	1	0.051917	0.0299743	0.349567	0.0112997	0.00652389	1.85319	0.206285	0.119099	0.727747	0.125685	0.072564	0.945622	0.13432	0.0775497	0.390262	0.0317701	0.0183425	0.877731	0.549574	2.43999
ACT2 + AP-2 + Cpn60 + EF1α + GAPDH + HIS + RA + RPL17 + TATA	0.626146	0.0962202	0.0402115	0.120672	0.197403	0.0792455	0.0598872	1	0.0962202	0.0555527	0.533087	0.0214362	0.0123762	2.07941	0.250927	0.144873	0.95802	0.189116	0.109186	0.609984	0.0483385	0.0279082	0.508573	0.030457	0.0175844	0.948178	0.593698	2.46974
Cpn60 + EF1α + GAPDH + GIIα + HIS + RA + RPL17 + TATA	0.626382	0.106207	0.0419912	0.117385	0.213626	0.0987529	0.0665859	1	0.106207	0.0613185	0.464692	0.019513	0.0112658	1.74901	0.205307	0.118534	0.766445	0.163732	0.0945309	0.508374	0.0502034	0.028985	0.396805	0.0264216	0.0152545	0.81422	0.510013	2.61269
AP-2 + elF-5A + GAPDH + RA	0.626537	0.0751142	0.0403754	0.0747863	0.206814	0.125504	0.0578311	1	0.0751142	0.0433672	0.221135	0.00892841	0.00515482	1.28253	0.0959159	0.0553771	0.590968	0.12222	0.070564	0.523169	0.0656599	0.0379088	0.310394	0.0179504	0.0103637	0.6547	0.410194	2.63687
AP-2 + EF1α + elF-5A + GAPDH + RA + RP + TATA	0.62657	0.0436269	0.023616	0.0948431	0.218838	0.115395	0.0770236	1	0.0436269	0.025188	0.437237	0.0103258	0.00596159	2.11117	0.20023	0.115603	0.93154	0.203856	0.117697	0.786719	0.0907837	0.052414	0.519039	0.0399783	0.0230815	0.964284	0.604192	2.43663
ACT2 + RP + TATA	0.626607	0.0303676	0.0429485	0.14962	0.223758	0.0909876	0.0789824	1	0.0303676	0.0175328	0.95809	0.0411485	0.0237571	3.7091	0.554954	0.320403	1.60616	0.359393	0.207495	1.63097	0.148398	0.0856774	1.09378	0.0863892	0.0498768	1.66635	1.04415	4.08192
EF1α + elF-5A + GAPDH + RA + RP + RPL17	0.626719	0.104027	0.0381874	0.0851312	0.173066	0.136566	0.0987974	1	0.104027	0.0600603	0.425299	0.0162411	0.00937679	2.16648	0.184435	0.106484	0.968829	0.167672	0.0968053	0.853393	0.116544	0.067287	0.534092	0.0527669	0.030465	0.99135	0.621298	2.38487
AP-2 + EF1α + elF-5A + HIS + RA + RP	0.626735	0.0531457	0.0221685	0.0861036	0.126958	0.10225	0.0742354	1	0.0531457	0.0306837	0.267321	0.00592611	0.00342144	1.67196	0.143962	0.0831165	0.758997	0.0963611	0.0556341	0.792015	0.0809836	0.0467559	0.356893	0.0264941	0.0152964	0.807865	0.506317	2.49674
ACT2 + elF-5A + HIS + RP + TATA	0.626742	0.0399733	0.036372	0.110403	0.194671	0.0826123	0.0675119	1	0.0399733	0.0230786	0.809556	0.0294451	0.0170002	3.17537	0.350572	0.202403	1.51694	0.295304	0.170494	1.20897	0.0998761	0.0576635	0.855086	0.0577285	0.0333296	1.42766	0.894771	3.23665
ACT2 + Cpn60 + elF-5A + GAPDH + GIIα + HIS + RA + RP	0.626834	0.0587254	0.0393299	0.121876	0.160301	0.119983	0.072249	1	0.0587254	0.0339051	0.40609	0.0159715	0.00922113	1.97442	0.240635	0.138931	0.78393	0.125665	0.0725528	0.914917	0.109775	0.0633783	0.420216	0.0303602	0.0175285	0.916595	0.574553	2.44926
ACT2 + AP-2 + GAPDH + GIIα + HIS + RA + RPL17 + TATA	0.626903	0.0956714	0.0356826	0.128439	0.197506	0.103464	0.0398293	1	0.0956714	0.0552359	0.425167	0.0151711	0.00875903	1.77694	0.228228	0.131768	0.741051	0.146362	0.0845019	0.553567	0.057274	0.0330671	0.43641	0.0173819	0.0100355	0.822189	0.515432	2.62074
AP-2 + elF-5A + GAPDH + GIIα + HIS + RA + TATA	0.626932	0.0544096	0.0270306	0.10247	0.225077	0.109262	0.0417677	1	0.0544096	0.0314134	0.344193	0.00930374	0.00537152	1.52639	0.15641	0.0903033	0.65718	0.147916	0.0853993	0.506449	0.0553357	0.0319481	0.355162	0.0148343	0.00856457	0.731562	0.45864	2.66341
ACT2 + Cpn60 + elF-5A + GIIα + HIS + RA + RP + TATA	0.626995	0.0586479	0.0318965	0.111467	0.171568	0.0825868	0.0715823	1	0.0586479	0.0338604	0.333816	0.0106475	0.00614736	1.74551	0.194567	0.112334	0.753088	0.129206	0.074597	0.779555	0.0643809	0.0371704	0.35519	0.0254253	0.0146793	0.82786	0.519064	2.52386
ACT2 + AP-2 + elF-5A + GIIα + HIS + RA + TATA	0.627239	0.0557287	0.0222811	0.11222	0.178158	0.0626313	0.0351326	1	0.0557287	0.032175	0.273241	0.0060881	0.00351497	1.4416	0.161776	0.0934014	0.658189	0.117262	0.0677011	0.586179	0.0367131	0.0211963	0.303856	0.0106753	0.00616337	0.710511	0.44566	2.62014
elF-5A + GAPDH + GIIα + HIS + RA + RPL17	0.627295	0.115897	0.0419769	0.0938416	0.181833	0.129347	0.0584339	1	0.115897	0.0669134	0.32156	0.0134981	0.00779312	1.48313	0.13918	0.0803555	0.64454	0.117199	0.0676647	0.510189	0.0659912	0.0381	0.342717	0.0200263	0.0115622	0.717023	0.449785	2.66413
Cpn60 + EF1α + elF-5A + GAPDH + GIIα + HIS + RA + RP + TATA	0.627329	0.0521292	0.0311056	0.109374	0.203663	0.110944	0.0776186	1	0.0521292	0.0300968	0.466713	0.0145174	0.00838162	2.00431	0.21922	0.126567	0.845788	0.172256	0.0994518	0.747442	0.082924	0.0478762	0.438239	0.0340155	0.0196389	0.917082	0.575312	2.50612
Cpn60 + EF1α + elF-5A + HIS + RA + RPL17 + TATA	0.627329	0.110507	0.0338662	0.0791129	0.196499	0.0520045	0.0811346	1	0.110507	0.0638011	0.35781	0.0121176	0.00699612	1.61929	0.128107	0.0739625	0.87401	0.171742	0.0991553	0.487261	0.0253397	0.0146299	0.356594	0.0289321	0.016704	0.782494	0.490882	2.54362
Cpn60 + RA + RP + TATA	0.627351	0.113591	0.0383314	0.0848646	0.222862	0.0971353	0.115271	1	0.113591	0.0655817	0.174658	0.00669489	0.0038653	0.979043	0.0830861	0.0479698	0.501016	0.111657	0.0644653	0.502517	0.0488121	0.0281817	0.235879	0.0271899	0.0156981	0.565519	0.354779	2.60689
ACT2 + Cpn60 + EF1α + elF-5A + GAPDH + GIIα + HIS + RA + RP	0.627358	0.0535908	0.0353673	0.126325	0.157431	0.107384	0.0727344	1	0.0535908	0.0309407	0.464223	0.0164183	0.0094791	2.1392	0.270235	0.15602	0.877898	0.138208	0.0797946	0.965149	0.103641	0.0598374	0.45065	0.0327777	0.0189242	0.982854	0.616601	2.38128
AP-2 + EF1α + GAPDH + GIIα + RA + TATA	0.627377	0.0648299	0.0304754	0.129189	0.235607	0.105596	0.0450651	1	0.0648299	0.0374296	0.353563	0.010775	0.00622093	1.5199	0.196355	0.113366	0.624033	0.147027	0.0848859	0.526039	0.0555475	0.0320703	0.342041	0.0154141	0.00889934	0.727596	0.456477	2.67423
EF1α + RA + RPL17 + TATA	0.62747	0.158474	0.0337755	0.0819384	0.236471	0.0502207	0.0765441	1	0.158474	0.0914949	0.204744	0.00691533	0.00399257	0.847418	0.0694361	0.040089	0.594282	0.140531	0.0811354	0.306382	0.0153867	0.00888352	0.248858	0.0190486	0.0109977	0.533614	0.334827	2.79832
Cpn60 + elF-5A + GAPDH + GIIα + HIS + RA	0.627656	0.0812427	0.0455849	0.103481	0.190194	0.114866	0.0651361	1	0.0812427	0.0469055	0.306001	0.013949	0.00805348	1.40015	0.144889	0.0836515	0.595045	0.113174	0.0653411	0.554828	0.0637311	0.0367951	0.285722	0.0186108	0.010745	0.69029	0.433265	2.65855
ACT2 + elF-5A + GIIα + HIS + RA + RPL17	0.627902	0.117076	0.0366574	0.105286	0.134952	0.074787	0.0507671	1	0.117076	0.0675941	0.245615	0.0090036	0.00519823	1.38733	0.146066	0.0843315	0.647007	0.0873148	0.0504112	0.6047	0.0452237	0.0261099	0.285645	0.0145014	0.00837238	0.69505	0.436424	2.60437
EF1α + elF-5A + RA + RP + RPL17 + TATA	0.627928	0.103433	0.030638	0.0717369	0.188921	0.0878253	0.097991	1	0.103433	0.0597168	0.327529	0.0100348	0.00579361	1.83895	0.131921	0.0761644	0.918574	0.173538	0.100192	0.689181	0.0605275	0.0349456	0.426853	0.0418277	0.0241493	0.866848	0.544318	2.47681
ACT2 + EF1α + GAPDH + GIIα + HIS + RA + TATA + UBQ	0.628198	0.0553411	0.0259908	0.14284	0.208849	0.0862627	0.0343576	1	0.0553411	0.0319512	0.357888	0.00930179	0.00537039	1.45356	0.207627	0.119873	0.472953	0.0987759	0.0570283	0.534317	0.0460917	0.026611	0.371	0.0127467	0.00735928	0.698287	0.438663	2.71741
EF1α + GAPDH + GIIα + RA + RPL17	0.6282	0.135732	0.0477797	0.124294	0.18105	0.128831	0.0657458	1	0.135732	0.0783648	0.327413	0.0156437	0.00903188	1.466	0.182215	0.105202	0.602557	0.109093	0.0629848	0.5344	0.0688472	0.0397489	0.325074	0.0213723	0.0123393	0.709241	0.445545	2.67656
ACT2 + AP-2 + EF1α + elF-5A + GAPDH + RA + RP	0.628234	0.0452098	0.0288553	0.116646	0.157282	0.111029	0.0707188	1	0.0452098	0.0261019	0.434235	0.01253	0.0072342	2.29527	0.267733	0.154576	0.976819	0.153636	0.0887018	1.09286	0.12134	0.0700557	0.538028	0.0380486	0.0219674	1.0562	0.663542	2.43905
Cpn60 + elF-5A + GAPDH + GIIα + HIS + RA + RP + TATA	0.62836	0.0570887	0.0345994	0.102826	0.211703	0.123898	0.0777985	1	0.0570887	0.0329602	0.40854	0.0141352	0.00816098	1.83504	0.188691	0.108941	0.751842	0.159167	0.0918952	0.686284	0.0850293	0.0490917	0.407223	0.0316813	0.0182912	0.848155	0.532947	2.58115
EF1α + elF-5A + GIIα + RA + RP + TATA	0.628377	0.0513593	0.0271407	0.0974294	0.188688	0.0943812	0.0803966	1	0.0513593	0.0296523	0.26922	0.00730682	0.00421859	1.57259	0.153217	0.0884597	0.689992	0.130193	0.0751672	0.76356	0.0720657	0.0416071	0.311896	0.0250754	0.0144773	0.767877	0.482516	2.53792
ACT2 + AP-2 + EF1α + GIIα + RA + TATA	0.628439	0.0669908	0.0225348	0.140747	0.178779	0.0532931	0.0375847	1	0.0669908	0.0386771	0.270061	0.00608578	0.00351363	1.4221	0.200156	0.11556	0.624901	0.111719	0.0645012	0.624042	0.0332571	0.019201	0.285106	0.0107156	0.00618666	0.704368	0.442652	2.61799
Cpn60 + GAPDH + GIIα + HIS + RA	0.628544	0.10796	0.0567618	0.126209	0.195645	0.130462	0.0588365	1	0.10796	0.0623307	0.257578	0.0146206	0.00844119	1.00616	0.126987	0.0733159	0.439135	0.0859144	0.0496027	0.435119	0.0567664	0.0327741	0.23077	0.0135777	0.00783911	0.56146	0.352902	2.64356
ACT2 + AP-2 + elF-5A + GAPDH + GIIα + HIS + RA + RP + TATA	0.628696	0.04433	0.027825	0.11952	0.189424	0.115113	0.0531869	1	0.04433	0.025594	0.431099	0.0119953	0.00692551	2.03178	0.242839	0.140203	0.820534	0.155429	0.0897369	0.805887	0.0927678	0.0535595	0.476585	0.0253481	0.0146347	0.927647	0.583208	2.49767
EF1α + elF-5A + GIIα + RA + TATA	0.628713	0.0641642	0.0197307	0.0943591	0.219897	0.0536288	0.0595698	1	0.0641642	0.0370452	0.208602	0.00411588	0.0023763	1.08231	0.102126	0.0589626	0.571807	0.125739	0.0725954	0.498169	0.0267162	0.0154246	0.217694	0.012968	0.00748707	0.596431	0.374984	2.58604
ACT2 + Cpn60 + elF-5A + RA + RP	0.628781	0.0822814	0.0405584	0.0957125	0.133364	0.0783415	0.10235	1	0.0822814	0.0475052	0.229954	0.00932657	0.0053847	1.64517	0.157463	0.0909114	0.752039	0.100295	0.0579052	1.03588	0.0811525	0.0468534	0.319055	0.0326553	0.0188535	0.830349	0.522108	2.38
ACT2 + EF1α + elF-5A + GIIα + HIS + RA + RP + RPL17 + TATA	0.62883	0.0807439	0.0299686	0.110766	0.161909	0.0851545	0.067306	1	0.0807439	0.0466175	0.403287	0.012086	0.00697783	1.99278	0.220732	0.12744	0.893813	0.144717	0.0835522	0.791854	0.0674299	0.0389307	0.438248	0.0294967	0.0170299	0.919996	0.578521	2.46557
Cpn60 + EF1α + elF-5A + GIIα + HIS + RA + TATA	0.628842	0.0716222	0.0280157	0.100389	0.196302	0.057217	0.0659163	1	0.0716222	0.0413511	0.302494	0.0084746	0.00489281	1.41632	0.142183	0.0820893	0.684023	0.134275	0.0775237	0.532003	0.0304396	0.0175743	0.272595	0.0179684	0.0103741	0.701239	0.440968	2.6252
AP-2 + GAPDH + HIS + RA	0.62897	0.0908957	0.0498073	0.106465	0.206135	0.142424	0.0346922	1	0.0908957	0.0524787	0.206553	0.0102879	0.0059397	0.75454	0.0803325	0.04638	0.424469	0.0874978	0.0505169	0.336877	0.0479794	0.0277009	0.262542	0.00910815	0.00525859	0.497497	0.31291	3.01502
ACT2 + elF-5A + GAPDH + GIIα + HIS + RA + RP + RPL17	0.629063	0.0900581	0.0391944	0.115031	0.154198	0.130918	0.0669685	1	0.0900581	0.051995	0.421589	0.0165239	0.00954009	2.06182	0.237173	0.136932	0.832599	0.128385	0.0741231	0.859318	0.1125	0.0649518	0.4817	0.0322587	0.0186246	0.942838	0.593105	2.46661
ACT2 + elF-5A + GIIα + HIS + RA + RP + RPL17 + TATA	0.629203	0.0895669	0.033848	0.104455	0.165144	0.0945726	0.0661238	1	0.0895669	0.0517115	0.346581	0.0117311	0.00677295	1.82288	0.190409	0.109933	0.799805	0.132083	0.0762584	0.73205	0.0692319	0.039971	0.407168	0.0269235	0.0155443	0.851413	0.535712	2.53727
ACT2 + EF1α + elF-5A + HIS + RA + TATA + UBQ	0.629247	0.0532947	0.0163454	0.105968	0.190541	0.0384329	0.0441016	1	0.0532947	0.0307697	0.265511	0.00433988	0.00250563	1.30955	0.138771	0.0801195	0.503381	0.0959145	0.0553763	0.516024	0.0198323	0.0114502	0.330105	0.0145582	0.00840517	0.654096	0.411588	2.69453
ACT2 + AP-2 + Cpn60 + elF-5A + GAPDH + HIS + RA + RP + TATA	0.629345	0.0523728	0.032151	0.107819	0.195664	0.101982	0.07	1	0.0523728	0.0302374	0.475304	0.0152815	0.0088228	2.16954	0.233917	0.135052	0.941557	0.184229	0.106365	0.79605	0.0811831	0.0468711	0.520282	0.0364197	0.0210269	0.983788	0.619142	2.43634
ACT2 + AP-2 + EF1α + elF-5A + GAPDH + GIIα + HIS + RA + RP + TATA	0.629536	0.0409032	0.025192	0.123625	0.184387	0.104374	0.0555582	1	0.0409032	0.0236155	0.483358	0.0121768	0.00703026	2.17743	0.269185	0.155414	0.904371	0.166754	0.0962757	0.856398	0.0893852	0.0516066	0.501169	0.027844	0.0160758	0.987121	0.621428	2.43213
ACT2 + Cpn60 + elF-5A + HIS + RA + RP + RPL17 + TATA	0.629618	0.095205	0.0361308	0.0920129	0.171826	0.078237	0.0849551	1	0.095205	0.0549666	0.386745	0.0139734	0.00806754	1.96262	0.180586	0.104261	0.933452	0.160392	0.0926021	0.722	0.0564871	0.0326129	0.449429	0.0381813	0.022044	0.90904	0.572348	2.47099
Cpn60 + EF1α + GAPDH + GIIα + RA	0.629657	0.10773	0.0545442	0.136252	0.191798	0.110653	0.0734328	1	0.10773	0.062198	0.308431	0.0168232	0.00971285	1.36803	0.186397	0.107617	0.547331	0.104977	0.0606086	0.59077	0.0653704	0.0377416	0.261257	0.0191848	0.0110764	0.679304	0.427729	2.66024
ACT2 + Cpn60 + EF1α + GIIα + RA + RP + TATA	0.62975	0.0721432	0.0313792	0.135963	0.170247	0.0762746	0.0782627	1	0.0721432	0.0416519	0.340001	0.010669	0.00615973	1.77268	0.241019	0.139152	0.734115	0.12498	0.0721575	0.856435	0.0653242	0.037715	0.343879	0.0269129	0.0155382	0.841185	0.529737	2.49825
Cpn60 + GAPDH + GIIα + RA + TATA	0.629882	0.106006	0.0502892	0.121383	0.27184	0.109212	0.0670682	1	0.106006	0.0612025	0.2891	0.0145386	0.00839388	1.14543	0.139035	0.0802717	0.494961	0.13455	0.0776825	0.416978	0.045539	0.026292	0.257734	0.0172858	0.00997996	0.6007	0.37837	2.68665
ACT2 + Cpn60 + elF-5A + GAPDH + HIS + RA + RP + RPL17	0.629918	0.0954378	0.044176	0.102187	0.160644	0.116179	0.0854994	1	0.0954378	0.0551011	0.470492	0.0207845	0.0119999	2.21965	0.22682	0.130955	0.971676	0.156094	0.0901209	0.847304	0.0984389	0.0568337	0.531701	0.0454601	0.0262464	1.0068	0.634204	2.39848
ACT2 + GIIα + HIS + RA + RPL17	0.62998	0.141917	0.0424508	0.128643	0.128082	0.0836409	0.0425563	1	0.141917	0.0819358	0.197796	0.0083966	0.00484778	0.995076	0.12801	0.0739064	0.485463	0.0621789	0.035899	0.482279	0.0403382	0.0232893	0.230701	0.00981777	0.0056683	0.565219	0.356077	2.60869
AP-2 + EF1α + elF-5A + RA + TATA	0.63009	0.0624628	0.0159524	0.0759731	0.213829	0.0417351	0.0603415	1	0.0624628	0.0360629	0.232215	0.00370439	0.00213873	1.32634	0.100766	0.0581772	0.719432	0.153835	0.0888168	0.499162	0.0208326	0.0120277	0.285823	0.017247	0.00995756	0.677161	0.426672	2.5897
Cpn60 + EF1α + GAPDH + GIIα + RA + RP + TATA	0.630116	0.0700216	0.0359501	0.125973	0.21785	0.122576	0.0853003	1	0.0700216	0.040427	0.428322	0.0153982	0.00889015	1.87675	0.236419	0.136496	0.732905	0.159663	0.0921815	0.740273	0.0907396	0.0523885	0.402056	0.0342955	0.0198005	0.863384	0.544032	2.57319
EF1α + elF-5A + GIIα + HIS + RA + RPL17 + TATA	0.630169	0.100563	0.0265652	0.0917458	0.188642	0.0716061	0.0599028	1	0.100563	0.0580602	0.315743	0.00838777	0.00484268	1.48838	0.136552	0.0788386	0.732665	0.138211	0.0797963	0.495046	0.0354483	0.0204661	0.318671	0.0190893	0.0110212	0.725084	0.456926	2.62625
ACT2 + EF1α + elF-5A + GAPDH + GIIα + HIS + RA + RP + RPL17	0.630348	0.08117	0.0350311	0.120138	0.151869	0.1172	0.0680654	1	0.08117	0.0468635	0.480002	0.016815	0.00970815	2.22342	0.267117	0.15422	0.926308	0.140677	0.08122	0.912886	0.10699	0.0617709	0.508877	0.0346369	0.0199976	1.00858	0.635758	2.39535
ACT2 + EF1α + GIIα + RA + RPL17	0.630457	0.137567	0.0392637	0.138256	0.120731	0.065935	0.0568151	1	0.137567	0.0794242	0.236931	0.00930277	0.00537096	1.3534	0.187117	0.108032	0.605275	0.0730758	0.0421903	0.65546	0.0432178	0.0249518	0.261223	0.0148414	0.00856869	0.685382	0.432104	2.59452
ACT2 + AP-2 + Cpn60 + EF1α + HIS + RA + RP	0.630518	0.0741144	0.0324936	0.12603	0.116084	0.0836245	0.0729617	1	0.0741144	0.04279	0.337962	0.0109816	0.00634023	1.86773	0.23539	0.135903	0.796893	0.0925066	0.0534087	0.88365	0.0738948	0.0426632	0.385972	0.0281612	0.0162589	0.8787	0.554036	2.46325
Cpn60 + elF-5A + RA + RP + TATA	0.630671	0.0795444	0.0335886	0.0670329	0.209758	0.0845603	0.111559	1	0.0795444	0.045925	0.232193	0.00779904	0.00450277	1.4644	0.0981631	0.0566745	0.702539	0.147363	0.0850803	0.653798	0.0552854	0.0319191	0.303506	0.0338587	0.0195483	0.726073	0.457913	2.57237
ACT2 + AP-2 + Cpn60 + GAPDH + RA + RP + TATA	0.630716	0.071053	0.037888	0.12391	0.207557	0.110651	0.0755456	1	0.071053	0.0410225	0.438478	0.0166131	0.00959157	2.07784	0.257465	0.148648	0.841195	0.174596	0.100803	0.802609	0.0888098	0.0512744	0.501271	0.0378688	0.0218636	0.943566	0.595122	2.49429
ACT2 + Cpn60 + elF-5A + GIIα + HIS + RA	0.630796	0.0836207	0.0385527	0.115082	0.14192	0.0592329	0.0570708	1	0.0836207	0.0482785	0.23371	0.00901013	0.005202	1.30977	0.150731	0.0870247	0.597093	0.0847393	0.0489242	0.657911	0.03897	0.0224993	0.238122	0.0135898	0.00784609	0.672768	0.42438	2.58293
EF1α + elF-5A + GIIα + HIS + RA	0.630798	0.0687415	0.0245422	0.0991338	0.15166	0.0720948	0.0519572	1	0.0687415	0.0396879	0.185819	0.0045604	0.00263295	0.950604	0.094237	0.0544077	0.508792	0.0771635	0.0445504	0.519374	0.0374442	0.0216184	0.194924	0.0101277	0.00584724	0.559919	0.353196	2.64049
ACT2 + AP-2 + GAPDH + GIIα + RA	0.630843	0.077815	0.0432049	0.15361	0.166341	0.118135	0.0330786	1	0.077815	0.0449265	0.267677	0.0115649	0.00667702	1.40432	0.215718	0.124545	0.519158	0.0863572	0.0498584	0.677472	0.0800331	0.0462071	0.30443	0.0100701	0.00581398	0.69551	0.438758	2.63559
ACT2 + Cpn60 + EF1α + elF-5A + HIS + RA + RP + RPL17 + TATA	0.630894	0.0860938	0.03234	0.0997486	0.167919	0.0704707	0.0839594	1	0.0860938	0.0497063	0.444585	0.0143779	0.00830109	2.12796	0.212262	0.122549	1.02543	0.172189	0.0994132	0.782265	0.0551268	0.0318275	0.478468	0.0401718	0.0231932	0.976452	0.616038	2.44808
ACT2 + GAPDH + HIS + RA + RPL17 + TATA + UBQ	0.631008	0.10527	0.034674	0.117373	0.218771	0.0931292	0.0432726	1	0.10527	0.0607778	0.350042	0.0121374	0.00700752	1.43395	0.168307	0.097172	0.486128	0.106351	0.0614016	0.422967	0.0393906	0.0227422	0.43563	0.0188508	0.0108835	0.68812	0.434209	2.73918
GIIα + HIS + RA + RP + RPL17 + TATA	0.631152	0.115917	0.034995	0.100881	0.176272	0.126817	0.0716399	1	0.115917	0.0669247	0.259835	0.00909294	0.00524981	1.33109	0.134282	0.0775277	0.569317	0.100355	0.0579399	0.507415	0.0643489	0.0371519	0.314095	0.0225017	0.0129914	0.663625	0.418848	2.68043
ACT2 + AP-2 + Cpn60 + EF1α + elF-5A + GAPDH + HIS + RA + RP + TATA	0.631155	0.0483764	0.0293781	0.113199	0.190023	0.0924325	0.0706011	1	0.0483764	0.0279301	0.527752	0.0155043	0.00895144	2.30984	0.261472	0.150961	1.02358	0.194502	0.112296	0.847057	0.0782957	0.045204	0.542355	0.0382909	0.0221072	1.04176	0.657515	2.41625
ACT2 + elF-5A + GAPDH + HIS + RA + UBQ	0.631232	0.0607602	0.031213	0.110773	0.183036	0.0955181	0.039574	1	0.0607602	0.0350799	0.262795	0.0082026	0.00473577	1.27803	0.141571	0.0817359	0.416105	0.0761623	0.0439723	0.535148	0.0511163	0.029512	0.357268	0.0141385	0.00816288	0.641557	0.404971	2.70671
ACT2 + Cpn60 + EF1α + RA + RP + RPL17 + TATA	0.631251	0.11002	0.0368012	0.113614	0.170431	0.0708377	0.0934051	1	0.11002	0.0635203	0.402197	0.0148014	0.00854557	2.02574	0.230153	0.132879	0.938057	0.159874	0.0923032	0.784386	0.0555641	0.03208	0.449929	0.0420257	0.0242635	0.933385	0.5892	2.45117
ACT2 + EF1α + GIIα + RA + RP + RPL17 + TATA	0.631376	0.0988343	0.0320866	0.12771	0.162503	0.0907239	0.0721652	1	0.0988343	0.057062	0.354953	0.0113892	0.00657556	1.86285	0.237904	0.137354	0.786511	0.127811	0.0737915	0.7972	0.0723251	0.0417569	0.402031	0.0290127	0.0167505	0.867257	0.547566	2.52215
ACT2 + EF1α + elF-5A + GAPDH + RA + TATA + UBQ	0.63139	0.0500345	0.0233409	0.114289	0.23041	0.0671052	0.051	1	0.0500345	0.0288874	0.360743	0.00842007	0.00486133	1.65381	0.189012	0.109126	0.573306	0.132095	0.0762653	0.600696	0.0403098	0.0232729	0.432856	0.0220757	0.0127454	0.770235	0.486319	2.68621
GIIα + HIS + RA + RP + TATA	0.631413	0.0689896	0.029185	0.109959	0.198171	0.125418	0.0625824	1	0.0689896	0.0398312	0.184549	0.00538606	0.00310964	0.851437	0.0936231	0.0540533	0.421177	0.0834649	0.0481885	0.470402	0.0589969	0.0340619	0.226605	0.0141815	0.0081877	0.525695	0.331931	2.84583
elF-5A + GAPDH + HIS + RP + TATA	0.631445	0.0425037	0.0319049	0.0971343	0.262462	0.149891	0.0776981	1	0.0425037	0.0245395	1.11802	0.0356703	0.0205943	3.43957	0.3341	0.192893	1.51543	0.397741	0.229636	0.986394	0.147851	0.0853619	1.06396	0.0826681	0.0477284	1.52056	0.960151	3.15058
ACT2 + Cpn60 + GAPDH + RA + RP + RPL17	0.631476	0.125865	0.054593	0.119115	0.160022	0.13107	0.0970164	1	0.125865	0.0726682	0.426497	0.0232838	0.0134429	2.12492	0.25311	0.146133	0.859864	0.137597	0.0794417	0.872891	0.11441	0.0660545	0.51247	0.049718	0.0287047	0.966108	0.610074	2.4532
ACT2 + GIIα + RA + RPL17 + TATA	0.631489	0.137144	0.0370183	0.123552	0.19311	0.0655557	0.0492083	1	0.137144	0.0791799	0.222087	0.0082213	0.00474657	1.1331	0.139997	0.0808272	0.544996	0.105244	0.0607627	0.462644	0.030329	0.0175104	0.257691	0.0126806	0.00732113	0.603419	0.381053	2.64568
ACT2 + Cpn60 + RA + RP + RPL17 + TATA	0.631545	0.125736	0.0423636	0.105567	0.175788	0.0811156	0.0962934	1	0.125736	0.0725938	0.328368	0.0139108	0.00803143	1.8031	0.190348	0.109897	0.815133	0.143291	0.0827291	0.704989	0.0571856	0.0330161	0.409563	0.0394382	0.0227697	0.843526	0.532725	2.54505
EF1α + elF-5A + GAPDH + GIIα + HIS + RA + RP + RPL17 + TATA	0.631558	0.0800992	0.0312303	0.103148	0.197545	0.121068	0.0727344	1	0.0800992	0.0462453	0.482587	0.0150713	0.00870144	2.08335	0.214894	0.124069	0.892241	0.176258	0.101762	0.707013	0.0855965	0.0494191	0.494853	0.0359928	0.0207805	0.943341	0.595774	2.50666
ACT2 + GAPDH + RA + RP + TATA + UBQ	0.631777	0.0570708	0.0280392	0.127762	0.224718	0.120105	0.061876	1	0.0570708	0.0329498	0.303644	0.00851395	0.00491553	1.50629	0.192447	0.111109	0.427714	0.0961153	0.0554922	0.635876	0.0763722	0.0440935	0.449159	0.0277922	0.0160458	0.720447	0.455162	2.68989
elF-5A + RA + RP + RPL17 + TATA	0.631828	0.121888	0.0371313	0.0540531	0.19906	0.103428	0.10235	1	0.121888	0.0703723	0.246462	0.00915144	0.00528359	1.56933	0.0848273	0.0489751	0.773016	0.153877	0.0888408	0.591006	0.0611267	0.0352915	0.37736	0.0386228	0.0222989	0.75953	0.479892	2.58149
ACT2 + AP-2 + EF1α + GAPDH + GIIα + RA + RP + TATA	0.631864	0.047936	0.0270452	0.141701	0.191894	0.112991	0.0569138	1	0.047936	0.0276759	0.45247	0.0122372	0.00706513	2.09979	0.297542	0.171786	0.811474	0.155717	0.0899033	0.878856	0.0993029	0.0573326	0.480755	0.0273616	0.0157972	0.953892	0.602729	2.47624
elF-5A + GAPDH + GIIα + HIS + RA + RP + RPL17 + TATA	0.631966	0.0888733	0.0350147	0.0959408	0.204859	0.135173	0.072249	1	0.0888733	0.051311	0.424142	0.0148512	0.00857436	1.91643	0.183864	0.106154	0.798308	0.163541	0.0944204	0.644629	0.0871367	0.0503084	0.466793	0.0337253	0.0194713	0.87505	0.553002	2.58256
ACT2 + AP-2 + Cpn60 + EF1α + GAPDH + RA + RP + TATA	0.632121	0.0637519	0.0339036	0.128668	0.199087	0.0976507	0.0755997	1	0.0637519	0.0368072	0.504864	0.0171167	0.00988234	2.25959	0.290736	0.167856	0.947055	0.188546	0.108857	0.866527	0.0846169	0.0488536	0.530493	0.0401051	0.0231547	1.01809	0.643554	2.41065
ACT2 + Cpn60 + EF1α + elF-5A + GAPDH + HIS + RA + RP + RPL17	0.632307	0.0862946	0.0397171	0.108814	0.157705	0.10395	0.0844782	1	0.0862946	0.0498222	0.529199	0.0210182	0.0121349	2.37407	0.258332	0.149148	1.06267	0.167588	0.0967571	0.90165	0.0937261	0.0541128	0.555582	0.0469346	0.0270977	1.07053	0.676903	2.45031
AP-2 + Cpn60 + EF1α + GAPDH + HIS + RA + RP	0.632335	0.0719904	0.0385918	0.1161	0.159607	0.131403	0.0799947	1	0.0719904	0.0415637	0.425773	0.0164313	0.00948663	1.9775	0.229588	0.132553	0.794046	0.126735	0.0731707	0.764032	0.100396	0.0579638	0.451259	0.0360983	0.0208414	0.902102	0.570431	2.54239
ACT2 + Cpn60 + EF1α + GAPDH + GIIα + RA + RP	0.632339	0.0719904	0.0417301	0.147889	0.156299	0.117782	0.0790873	1	0.0719904	0.0415637	0.425385	0.0177514	0.0102487	2.04116	0.301864	0.174281	0.76852	0.120119	0.0693508	1.02823	0.121106	0.0699208	0.41673	0.032958	0.0190283	0.94667	0.598617	2.45875
ACT2 + AP-2 + GAPDH + GIIα + RA + RP + TATA	0.632585	0.0530997	0.030457	0.138963	0.199344	0.127957	0.0540555	1	0.0530997	0.0306571	0.386896	0.0117837	0.00680332	1.91089	0.265544	0.153312	0.705059	0.140549	0.0811461	0.815858	0.104395	0.0602725	0.44797	0.0242153	0.0139807	0.877778	0.555269	2.5551
ACT2 + AP-2 + elF-5A + RA	0.632843	0.0780752	0.0286658	0.0918981	0.132124	0.0417944	0.0459511	1	0.0780752	0.0450768	0.147611	0.00423138	0.00244299	1.1601	0.106611	0.0615517	0.593849	0.0784614	0.0452997	0.675707	0.0282408	0.0163048	0.236186	0.010853	0.00626599	0.635575	0.402219	2.50674
ACT2 + AP-2 + EF1α + HIS + RA + RP + RPL17	0.632848	0.100391	0.0308024	0.117957	0.109547	0.0968365	0.0669455	1	0.100391	0.0579608	0.352802	0.0108671	0.00627415	1.96283	0.231529	0.133673	0.854043	0.0935582	0.0540159	0.822506	0.0796486	0.0459852	0.45125	0.0302092	0.0174413	0.907238	0.574144	2.48223
Cpn60 + elF-5A + GAPDH + HIS + RA + RP + RPL17 + TATA	0.632864	0.093958	0.0393299	0.0833968	0.211832	0.119871	0.0911742	1	0.093958	0.0542467	0.473338	0.0186163	0.0107482	2.06354	0.172093	0.0993579	0.931924	0.197411	0.113975	0.635568	0.0761861	0.0439861	0.515311	0.046983	0.0271257	0.936614	0.59275	2.5074
elF-5A + GAPDH + GIIα + RA + RP	0.633007	0.0602052	0.0385714	0.101367	0.180102	0.169065	0.0823366	1	0.0602052	0.0347595	0.266639	0.0102846	0.00593783	1.58415	0.160582	0.0927118	0.584854	0.105333	0.0608141	0.865151	0.146267	0.0844472	0.339055	0.0279166	0.0161177	0.773309	0.48951	2.52845
Cpn60 + GAPDH + HIS + RA	0.633105	0.13085	0.0685154	0.104341	0.228063	0.124674	0.0710074	1	0.13085	0.0755461	0.2246	0.0153885	0.00888458	0.677051	0.0706438	0.0407862	0.433239	0.0988056	0.0570454	0.326158	0.0406633	0.023477	0.226975	0.0161169	0.00930511	0.481337	0.304737	3.11198
ACT2 + EF1α + elF-5A + HIS + RP + TATA	0.633115	0.0330821	0.0292557	0.118645	0.185456	0.0701678	0.0688077	1	0.0330821	0.0191	0.881954	0.0258022	0.0148969	3.30814	0.392495	0.226607	1.61034	0.298648	0.172424	1.25086	0.0877699	0.050674	0.843573	0.0580443	0.0335119	1.48248	0.938579	3.44381
AP-2 + GAPDH + RA + RPL17 + TATA	0.63324	0.132901	0.0432049	0.0910791	0.254752	0.1181	0.0592596	1	0.132901	0.0767303	0.341673	0.0147619	0.0085228	1.50419	0.137	0.0790972	0.685143	0.174542	0.100772	0.377803	0.0446183	0.0257604	0.42108	0.024953	0.0144066	0.721648	0.456977	2.67849
ACT2 + EF1α + GAPDH + GIIα + RA + RP + RPL17	0.633548	0.0992523	0.0400781	0.139805	0.148895	0.130681	0.0732061	1	0.0992523	0.0573033	0.444049	0.0177966	0.0102749	2.14483	0.299858	0.173123	0.823422	0.122604	0.0707853	0.957333	0.125105	0.0722295	0.487189	0.0356652	0.0205913	0.976137	0.618429	2.43284
ACT2 + Cpn60 + EF1α + GAPDH + RA + RP + RPL17	0.633657	0.110126	0.0475523	0.125269	0.156585	0.113223	0.0940775	1	0.110126	0.0635815	0.50322	0.0239293	0.0138156	2.33207	0.292136	0.168665	0.982014	0.153768	0.0887782	0.941634	0.106615	0.0615541	0.545238	0.0512946	0.0296149	1.0507	0.66578	2.35996
AP-2 + elF-5A + HIS + RA + TATA	0.633883	0.0659814	0.0189671	0.0662024	0.216718	0.060674	0.0456991	1	0.0659814	0.0380944	0.193897	0.00367768	0.00212331	0.975752	0.0645971	0.0372952	0.577113	0.125071	0.0722097	0.367279	0.0222843	0.0128658	0.252475	0.0115379	0.00666139	0.561086	0.355663	2.63348
Cpn60 + EF1α + elF-5A + GAPDH + HIS + RA + RP + RPL17 + TATA	0.633902	0.0849655	0.0353673	0.092064	0.203771	0.107308	0.0894723	1	0.0849655	0.0490548	0.532045	0.018817	0.010864	2.22486	0.204829	0.118258	1.02382	0.208624	0.120449	0.698268	0.07493	0.0432609	0.540323	0.0483439	0.0279114	1.00322	0.635943	2.47804
ACT2 + Cpn60 + GAPDH + HIS + RA + TATA + UBQ	0.633937	0.0784785	0.0390776	0.125296	0.226924	0.0820484	0.0498847	1	0.0784785	0.0453096	0.335382	0.0131059	0.00756671	1.36461	0.170979	0.0987148	0.453941	0.10301	0.0594729	0.454539	0.0372942	0.0215318	0.372622	0.0185881	0.0107319	0.663515	0.420627	2.74812
ACT2 + AP-2 + elF-5A + GAPDH + HIS + RA + RP + RPL17 + TATA	0.634043	0.0791843	0.0316465	0.101816	0.189548	0.111455	0.0649729	1	0.0791843	0.0457171	0.491489	0.0155539	0.00898005	2.25527	0.229622	0.132572	0.993351	0.188288	0.108708	0.752938	0.0839183	0.0484502	0.587538	0.038174	0.0220398	1.01343	0.642558	2.42995
Cpn60 + GAPDH + GIIα + HIS + RA + RPL17 + TATA	0.634065	0.119193	0.0469855	0.111001	0.224175	0.11169	0.0651366	1	0.119193	0.068816	0.398708	0.0187335	0.0108158	1.55007	0.17206	0.0993387	0.660356	0.148035	0.085468	0.436185	0.0487176	0.0281271	0.359588	0.0234224	0.0135229	0.734151	0.465499	2.69523
ACT2 + GAPDH + GIIα + RA + RP + RPL17	0.634151	0.113762	0.0462656	0.136213	0.151212	0.15113	0.0726038	1	0.113762	0.0656802	0.368621	0.0170545	0.00984641	1.92743	0.262541	0.151578	0.700227	0.105883	0.0611314	0.890224	0.13454	0.0776766	0.449446	0.0326315	0.0188398	0.889324	0.563965	2.51891
GAPDH	0.634178	0.0184197	0.0784022	0.176006	0.446499	0.316837	0.0517287	1	0.0184197	0.0106346	4.70069	0.368544	0.212779	4.48261	0.788969	0.455511	1.82148	0.81329	0.469553	0.946731	0.29996	0.173182	2.82415	0.14609	0.0843449	2.62928	1.66743	9.8822
EF1α + GAPDH + GIIα + RA + RP + RPL17 + TATA	0.634206	0.0977177	0.0347542	0.117844	0.209706	0.135869	0.0790873	1	0.0977177	0.0564173	0.447128	0.0155396	0.00897177	1.97228	0.232421	0.134189	0.78499	0.164617	0.0950418	0.689302	0.0936545	0.0540714	0.470018	0.0371725	0.0214615	0.893953	0.56695	2.58084
ACT2 + AP-2 + HIS + RA + RP + RPL17	0.634331	0.115038	0.0354737	0.110773	0.107182	0.111489	0.0652946	1	0.115038	0.0664171	0.281844	0.00999803	0.00577236	1.73812	0.192536	0.111161	0.730784	0.078327	0.0452221	0.745392	0.0831029	0.0479795	0.411005	0.0268364	0.015494	0.817857	0.518792	2.56909
ACT2 + AP-2 + Cpn60 + HIS + RA + RP	0.634446	0.0842753	0.0369975	0.120019	0.114217	0.096275	0.0723658	1	0.0842753	0.0486564	0.268132	0.00992023	0.00572745	1.64063	0.196906	0.113684	0.674203	0.0770053	0.044459	0.810542	0.0780349	0.0450535	0.342602	0.0247927	0.0143141	0.789351	0.5008	2.54515
ACT2 + elF-5A + GAPDH + HIS + RP	0.634538	0.0413252	0.0358816	0.127657	0.174651	0.144481	0.0681757	1	0.0413252	0.0238591	1.10736	0.0397337	0.0229403	3.86765	0.493734	0.285058	1.61685	0.282384	0.163035	1.56282	0.225797	0.130364	1.11894	0.0762843	0.0440428	1.71227	1.0865	4.27361
AP-2 + Cpn60 + GAPDH + RA + TATA	0.634737	0.10711	0.0509309	0.102758	0.266536	0.100886	0.0681757	1	0.10711	0.06184	0.321805	0.0163898	0.00946268	1.40304	0.144174	0.0832388	0.622608	0.165947	0.0958097	0.417665	0.0421365	0.0243275	0.338356	0.0230677	0.0133181	0.683913	0.434105	2.70261
ACT2 + Cpn60 + GAPDH + GIIα + HIS + RA + RP + RPL17 + TATA	0.634757	0.0927125	0.0408585	0.12579	0.188781	0.116987	0.0714859	1	0.0927125	0.0535276	0.483664	0.0197618	0.0114095	2.05793	0.258866	0.149456	0.824281	0.155608	0.0898406	0.718073	0.0840056	0.0485006	0.481637	0.0344303	0.0198783	0.927597	0.588798	2.55027
ACT2 + Cpn60 + EF1α + elF-5A + GAPDH + GIIα + RA	0.63477	0.0714487	0.0415544	0.130052	0.174238	0.0799757	0.0666035	1	0.0714487	0.041251	0.408202	0.0169626	0.00979336	1.94471	0.252914	0.14602	0.816415	0.142251	0.0821285	0.860556	0.0688236	0.0397353	0.37055	0.02468	0.014249	0.900072	0.571339	2.48899
ACT2 + GAPDH + GIIα + HIS + RP + TATA	0.634854	0.0315782	0.0319168	0.159261	0.219162	0.140078	0.0497757	1	0.0315782	0.0182317	1.00116	0.0319539	0.0184486	3.15086	0.501811	0.289721	1.16216	0.254703	0.147053	1.10139	0.154281	0.0890743	0.85274	0.0424457	0.024506	1.37805	0.874863	2.56284
ACT2 + AP-2 + RA + TATA	0.634881	0.0903379	0.0282265	0.116884	0.218415	0.0330376	0.0323732	1	0.0903379	0.0521566	0.159281	0.00449594	0.00259573	0.802793	0.0938339	0.054175	0.493354	0.107756	0.0622129	0.412686	0.0136341	0.00787168	0.229346	0.00742468	0.00428664	0.516243	0.327753	2.90254
ACT2 + Cpn60 + EF1α + GAPDH + GIIα + HIS + RA + RP + RPL17 + TATA	0.634922	0.0847777	0.0371823	0.129402	0.1838	0.106084	0.0719933	1	0.0847777	0.0489464	0.53617	0.019936	0.0115101	2.20305	0.285079	0.16459	0.908238	0.166934	0.0963792	0.772054	0.0819024	0.0472864	0.506039	0.0364314	0.0210337	0.987592	0.627044	2.48055
EF1α + elF-5A + RA + RPL17	0.635	0.152206	0.0353432	0.0597923	0.150402	0.05474	0.0893725	1	0.152206	0.0878759	0.189769	0.00670704	0.00387231	1.22554	0.0732778	0.0423069	0.714762	0.107501	0.0620659	0.501675	0.0274617	0.015855	0.256405	0.0229155	0.0132303	0.648025	0.411496	2.56293
GAPDH + RP + TATA	0.635017	0.034688	0.0358337	0.127357	0.3421	0.20255	0.0958814	1	0.034688	0.0200271	1.64089	0.0587991	0.0339477	4.23565	0.539441	0.311447	1.61036	0.550905	0.318065	1.16439	0.235847	0.136166	1.57476	0.15099	0.0871741	1.87101	1.18812	5.22605
ACT2 + Cpn60 + GIIα + HIS + RA + RPL17 + TATA	0.635096	0.120871	0.0409261	0.120953	0.177405	0.0653935	0.0581644	1	0.120871	0.0697846	0.316455	0.0129513	0.00747742	1.46392	0.177065	0.102229	0.66133	0.117323	0.0677367	0.504772	0.0330089	0.0190577	0.307576	0.01789	0.0103288	0.709009	0.450288	2.67379
Cpn60 + EF1α + GAPDH + RA + RP + RPL17 + TATA	0.635101	0.108333	0.0417301	0.103669	0.217899	0.117742	0.100446	1	0.108333	0.062546	0.506704	0.0211448	0.012208	2.14502	0.222372	0.128387	0.936533	0.204069	0.11782	0.67793	0.0798206	0.0460844	0.526105	0.0528452	0.0305102	0.965382	0.613115	2.49775
ACT2 + EF1α + RP + TATA	0.635242	0.0225286	0.0305658	0.152302	0.202684	0.0705535	0.0779464	1	0.0225286	0.0130069	1.04443	0.0319237	0.0184311	3.79422	0.577866	0.333631	1.73146	0.350938	0.202614	1.59251	0.112357	0.0648696	1.00772	0.0785484	0.0453499	1.69506	1.07677	4.17034
AP-2 + EF1α + GAPDH + GIIα + HIS + RA + RP	0.635246	0.0552015	0.0296833	0.130973	0.151833	0.148705	0.0591091	1	0.0552015	0.0318706	0.375662	0.0111509	0.00643796	1.81839	0.23816	0.137502	0.665703	0.101076	0.0583563	0.776822	0.115517	0.0666939	0.403247	0.0238356	0.0137615	0.839971	0.533588	2.59696
AP-2 + Cpn60 + EF1α + HIS + RA + RP + TATA	0.635283	0.0721432	0.0266813	0.10434	0.173729	0.0886571	0.0793244	1	0.0721432	0.0416519	0.340308	0.00907986	0.00524226	1.71782	0.179238	0.103483	0.758532	0.131779	0.0760827	0.636118	0.0563964	0.0325605	0.372375	0.0295384	0.017054	0.804191	0.510889	2.61049
Cpn60 + GIIα + HIS + RA + RP + TATA	0.635322	0.081985	0.0338314	0.110287	0.185093	0.110404	0.0789226	1	0.081985	0.0473341	0.24722	0.0083638	0.00482884	1.25659	0.138586	0.0800126	0.525588	0.0972829	0.0561663	0.551702	0.0609104	0.0351666	0.261877	0.020668	0.0119327	0.640497	0.406921	2.67021
ACT2 + Cpn60 + GAPDH + GIIα + RA + RP	0.635465	0.0818026	0.0478386	0.145498	0.159639	0.136282	0.0794879	1	0.0818026	0.0472287	0.350704	0.0167772	0.00968631	1.81962	0.264751	0.152854	0.646241	0.103165	0.0595626	0.967687	0.131879	0.0761401	0.374667	0.0297815	0.0171943	0.859819	0.546385	2.48032
Cpn60 + EF1α + HIS + RA + RP + RPL17	0.635485	0.127602	0.0416351	0.0968699	0.126541	0.105196	0.101406	1	0.127602	0.073671	0.317246	0.0132086	0.00762597	1.70198	0.164871	0.0951882	0.763253	0.0965827	0.055762	0.665269	0.0699835	0.040405	0.362285	0.0367377	0.0212105	0.801672	0.509451	2.59393
AP-2 + Cpn60 + GAPDH + HIS + RA + RP	0.635549	0.0818026	0.0438685	0.10848	0.163403	0.152368	0.080607	1	0.0818026	0.0472287	0.351069	0.0154009	0.00889169	1.75379	0.190251	0.109842	0.671352	0.109701	0.063336	0.684462	0.10429	0.0602121	0.411131	0.03314	0.0191334	0.811967	0.516045	2.63577
Cpn60 + GAPDH + RA + RP + RPL17 + TATA	0.63556	0.123802	0.0478386	0.0940024	0.2309	0.136187	0.104522	1	0.123802	0.0714773	0.429942	0.0205678	0.0118749	1.92773	0.181211	0.104622	0.813844	0.187917	0.108494	0.594997	0.0810306	0.046783	0.491576	0.0513804	0.0296645	0.876348	0.556972	2.59737
GAPDH + HIS + RA + RP + TATA + UBQ	0.63564	0.0595218	0.0257518	0.106689	0.233783	0.143004	0.0623457	1	0.0595218	0.0343649	0.277978	0.00715844	0.00413293	1.22617	0.130819	0.0755283	0.367002	0.0857987	0.0495359	0.449084	0.0642206	0.0370778	0.392799	0.0244893	0.0141389	0.618839	0.393358	2.73931
ACT2 + AP-2 + GAPDH + RA + RP + RPL17 + TATA	0.63571	0.0969641	0.0358522	0.116094	0.199409	0.123103	0.0691096	1	0.0969641	0.0559822	0.45776	0.0164117	0.00947531	2.18388	0.253536	0.146379	0.9011	0.179688	0.103743	0.74726	0.0919902	0.0531105	0.586077	0.0405035	0.0233847	0.979346	0.62258	2.49168
ACT2 + AP-2 + RA + RPL17 + TATA	0.635803	0.134807	0.0340158	0.104812	0.186788	0.0533114	0.0495598	1	0.134807	0.0778306	0.247252	0.00841047	0.00485579	1.38825	0.145505	0.0840075	0.685857	0.12811	0.0739641	0.463573	0.0247137	0.0142685	0.338374	0.0167698	0.00968204	0.687218	0.436935	2.6532
ACT2 + EF1α + elF-5A + GIIα + RA + RP	0.635862	0.0531457	0.030638	0.122807	0.123887	0.0874904	0.0733926	1	0.0531457	0.0306837	0.267052	0.00818193	0.00472384	1.73381	0.212925	0.122932	0.730704	0.0905245	0.0522643	1.12037	0.0980212	0.0565926	0.325246	0.0238706	0.0137817	0.862863	0.548662	2.53117
ACT2 + AP-2 + EF1α + elF-5A + GAPDH + HIS + RA + RP + RPL17 + TATA	0.635868	0.072296	0.0287142	0.107694	0.184491	0.101036	0.0661282	1	0.072296	0.0417401	0.543947	0.015619	0.00901764	2.39199	0.257604	0.148728	1.07423	0.198186	0.114423	0.80569	0.0814034	0.0469983	0.60512	0.0400155	0.023103	1.07016	0.680483	2.51147
ACT2 + GIIα + RA + RP + RPL17 + TATA	0.635975	0.113256	0.0374357	0.122052	0.166624	0.10401	0.0713923	1	0.113256	0.0653883	0.283859	0.0106265	0.0061352	1.63522	0.199581	0.115228	0.663741	0.110595	0.0638521	0.718665	0.0747483	0.043156	0.3592	0.0256441	0.0148056	0.776781	0.494013	2.60975
Cpn60 + GAPDH + GIIα + RA + RP + TATA	0.636023	0.0795181	0.0411486	0.119944	0.230843	0.141712	0.0868122	1	0.0795181	0.0459098	0.353527	0.0145471	0.0083988	1.64993	0.197899	0.114257	0.611631	0.141191	0.0815166	0.659612	0.0934753	0.053968	0.35933	0.0311942	0.01801	0.772338	0.491225	2.66583
ACT2 + AP-2 + EF1α + GIIα + HIS + RA + RP	0.636307	0.0565879	0.0256292	0.140781	0.108972	0.10215	0.0524551	1	0.0565879	0.0326711	0.298223	0.00764321	0.00441281	1.71767	0.241816	0.139613	0.668294	0.0728251	0.0420456	0.898054	0.0917362	0.0529639	0.344966	0.0180952	0.0104473	0.821201	0.522536	2.50813
ACT2 + Cpn60 + EF1α + elF-5A + GIIα + RA + TATA	0.636494	0.0716026	0.0297293	0.118453	0.188184	0.0374301	0.0656664	1	0.0716026	0.0413398	0.326257	0.00969937	0.00559994	1.68919	0.20009	0.115522	0.779978	0.146779	0.0847429	0.717472	0.0268551	0.0155048	0.305773	0.020079	0.0115926	0.803112	0.511176	2.55971
elF-5A + HIS	0.63671	0.0543179	0.0267686	0.0524088	0.164595	0.0725903	0.0504574	1	0.0543179	0.0313605	0.628758	0.016831	0.00971737	2.5196	0.132049	0.0762387	1.39525	0.229651	0.132589	0.771658	0.0560149	0.0323402	0.5911	0.0298254	0.0172197	1.15106	0.732892	2.92334
EF1α + elF-5A + GAPDH + HIS + RP + TATA	0.636753	0.0350933	0.0259855	0.107374	0.242017	0.125831	0.0772318	1	0.0350933	0.0202611	1.15425	0.0299936	0.0173168	3.53574	0.379647	0.21919	1.6082	0.389212	0.224712	1.05509	0.132763	0.0766507	1.01211	0.0781667	0.0451295	1.5609	0.993906	3.36538
AP-2 + EF1α + GAPDH + HIS + RA + RP + RPL17	0.636974	0.0992523	0.0354009	0.108176	0.152127	0.143896	0.0738382	1	0.0992523	0.0573033	0.444439	0.0157335	0.00908377	2.07827	0.22482	0.1298	0.850754	0.129422	0.074722	0.711405	0.102368	0.0591025	0.527547	0.0389532	0.0224896	0.935403	0.595827	2.54413
ACT2 + Cpn60 + EF1α + GIIα + RA	0.637197	0.110918	0.0445677	0.150369	0.129897	0.0451653	0.0639336	1	0.110918	0.0640383	0.223165	0.00994596	0.0057423	1.26305	0.189923	0.109652	0.549494	0.0713777	0.0412099	0.725075	0.0327482	0.0189072	0.209915	0.0134206	0.00774841	0.661783	0.421686	2.5554
ACT2 + Cpn60 + GIIα + RA + RP + TATA	0.6372	0.0819883	0.0361516	0.131569	0.175545	0.0873448	0.0785702	1	0.0819883	0.047336	0.270027	0.0097619	0.00563604	1.54361	0.203091	0.117254	0.612618	0.107542	0.0620895	0.781446	0.0682552	0.0394071	0.299425	0.0235259	0.0135827	0.751187	0.478657	2.58009
AP-2 + elF-5A + HIS + RA + RP	0.637322	0.061603	0.0266733	0.0712276	0.127636	0.12108	0.0737577	1	0.061603	0.0355665	0.193245	0.00515448	0.00297594	1.40044	0.0997501	0.0575907	0.61514	0.078514	0.0453301	0.698874	0.0846198	0.0488553	0.304569	0.0224643	0.0129698	0.702045	0.447428	2.58861
ACT2 + AP-2 + EF1α + GAPDH + RA + RP + RPL17 + TATA	0.637371	0.0863529	0.031849	0.121699	0.191948	0.10867	0.0700413	1	0.0863529	0.0498559	0.524312	0.0166988	0.00964105	2.36043	0.287263	0.165851	1.00599	0.193097	0.111485	0.814049	0.0884624	0.0510738	0.608329	0.0426082	0.0245999	1.05219	0.670632	2.41973
ACT2 + Cpn60 + RA + TATA	0.637577	0.133354	0.0474399	0.11608	0.240004	0.0154547	0.0695329	1	0.133354	0.076992	0.173113	0.00821246	0.00474147	0.720261	0.0836081	0.0482712	0.503454	0.120831	0.0697618	0.399972	0.00618146	0.00356887	0.19823	0.0137835	0.0079579	0.499172	0.31826	3.00497
ACT2 + AP-2 + EF1α + elF-5A + GAPDH + GIIα + RA + TATA	0.637671	0.0474669	0.0258345	0.12569	0.207526	0.0793376	0.0460635	1	0.0474669	0.027405	0.436425	0.0112748	0.00650953	2.0127	0.252976	0.146056	0.855805	0.177602	0.102539	0.752085	0.0596687	0.0344497	0.433873	0.0199857	0.0115388	0.915148	0.583563	2.53451
ACT2 + AP-2 + Cpn60 + RA + TATA	0.637739	0.110354	0.0404222	0.116696	0.198032	0.0343348	0.0581273	1	0.110354	0.063713	0.232844	0.00941206	0.00543406	1.29499	0.15112	0.0872493	0.6229	0.123354	0.0712185	0.512824	0.0176077	0.0101658	0.271865	0.0158028	0.00912375	0.655904	0.418296	2.65455
ACT2 + AP-2 + Cpn60 + EF1α + elF-5A + HIS + RA	0.637838	0.0735748	0.0327558	0.108481	0.133944	0.0463257	0.060375	1	0.0735748	0.0424784	0.324313	0.0106231	0.00613327	1.77994	0.193089	0.11148	0.846154	0.113338	0.0654355	0.740185	0.0342896	0.0197971	0.343219	0.0207218	0.0119638	0.838968	0.535126	2.52606
ACT2 + EF1α + GAPDH + RA + UBQ	0.63789	0.0734516	0.0374141	0.144644	0.183794	0.0865831	0.0428004	1	0.0734516	0.0424073	0.257149	0.00962099	0.00555468	1.22742	0.177539	0.102502	0.356673	0.0655543	0.0378478	0.566243	0.0490271	0.0283058	0.341877	0.0146325	0.00844807	0.624895	0.398614	2.70548
ACT2 + EF1α + GAPDH + GIIα + HIS + RP + TATA	0.638042	0.0275124	0.0271907	0.159364	0.207823	0.121125	0.0536331	1	0.0275124	0.0158843	1.04522	0.0284201	0.0164084	3.2672	0.520676	0.300612	1.2705	0.264039	0.152443	1.14863	0.139128	0.0803256	0.843173	0.045222	0.0261089	1.42912	0.911839	2.88838
GAPDH + GIIα + RA + RP + RPL17 + TATA	0.638256	0.112006	0.0401641	0.110616	0.221358	0.157001	0.0794879	1	0.112006	0.0646664	0.371604	0.0149251	0.00861703	1.74794	0.193351	0.111631	0.662412	0.14663	0.0846569	0.606894	0.095283	0.0550117	0.431027	0.0342615	0.0197809	0.803312	0.512719	2.676
ACT2 + Cpn60 + elF-5A + GAPDH + GIIα + RA	0.638606	0.0811753	0.0473518	0.12468	0.180493	0.0922388	0.0648977	1	0.0811753	0.0468666	0.334232	0.0158265	0.00913741	1.71979	0.214424	0.123798	0.693524	0.125176	0.0722704	0.785879	0.0724886	0.0418513	0.326694	0.0212017	0.0122408	0.81002	0.517284	2.57946
AP-2 + GAPDH + HIS + RA + RP + RPL17	0.638758	0.113762	0.040498	0.099474	0.154863	0.166751	0.0733515	1	0.113762	0.0656802	0.368988	0.0149433	0.00862751	1.8581	0.184832	0.106713	0.727415	0.112649	0.0650381	0.629735	0.105009	0.0606268	0.493176	0.0361752	0.0208858	0.846235	0.540539	2.63878
elF-5A + GIIα + HIS + RA + RP	0.638832	0.0650811	0.0342544	0.0897238	0.136775	0.13078	0.0729624	1	0.0650811	0.0375746	0.173602	0.00594663	0.00343329	1.14266	0.102523	0.0591919	0.488829	0.0668598	0.0386015	0.69777	0.0912546	0.0526858	0.231953	0.0169238	0.00977098	0.622468	0.397653	2.5505
ACT2 + EF1α + elF-5A + GAPDH + HIS + RP	0.638931	0.0342229	0.0296396	0.13294	0.168512	0.121159	0.0694871	1	0.0342229	0.0197586	1.14505	0.0339388	0.0195946	3.89928	0.518369	0.299281	1.69834	0.286189	0.165231	1.54832	0.187594	0.108307	1.0555	0.0733435	0.0423449	1.72441	1.10178	4.34648
AP-2 + EF1α + HIS + RA + RP + RPL17 + TATA	0.639021	0.0988343	0.0256292	0.0961646	0.165928	0.102432	0.0729617	1	0.0988343	0.057062	0.355261	0.00910504	0.0052568	1.80547	0.173623	0.100241	0.812653	0.134842	0.0778508	0.592164	0.0606563	0.03502	0.435338	0.031763	0.0183384	0.833482	0.532612	2.61006
AP-2 + EF1α + GIIα + HIS + RA + TATA	0.639058	0.0679375	0.0208121	0.119414	0.188074	0.0760613	0.0375295	1	0.0679375	0.0392237	0.247249	0.00514578	0.00297091	1.15749	0.13822	0.0798012	0.536087	0.100824	0.0582107	0.440324	0.0334916	0.0193364	0.249338	0.00935753	0.00540257	0.605081	0.386682	2.68449
ACT2 + EF1α + elF-5A + GAPDH + GIIα + RA + RPL17	0.639106	0.0987519	0.038458	0.121675	0.16683	0.0922064	0.0609539	1	0.0987519	0.0570144	0.426099	0.0163869	0.009461	2.04361	0.248655	0.143561	0.874672	0.145921	0.0842478	0.800915	0.0738495	0.042637	0.433233	0.0264073	0.0152462	0.929755	0.594212	2.50869
Cpn60 + EF1α + elF-5A + GAPDH + GIIα + RA + TATA	0.639147	0.069479	0.0356288	0.108481	0.235674	0.0842231	0.0726974	1	0.069479	0.0401137	0.411018	0.0146441	0.00845478	1.78854	0.194022	0.112019	0.779097	0.183613	0.106009	0.619451	0.0521721	0.0301216	0.357479	0.0259878	0.0150041	0.825931	0.527891	2.6215
ACT2 + GIIα + HIS	0.639254	0.036997	0.0291103	0.19178	0.11044	0.0798113	0.0208121	1	0.036997	0.0213602	0.610745	0.0177789	0.0102647	2.34502	0.449727	0.25965	0.846621	0.0935008	0.0539827	1.04421	0.0833395	0.0481161	0.462439	0.00962432	0.00555661	1.0515	0.672179	2.46942
ACT2 + HIS + RA + RPL17	0.639262	0.166326	0.0476636	0.107091	0.141971	0.0615599	0.0478169	1	0.166326	0.0960284	0.161393	0.00769259	0.00444132	0.667601	0.0714941	0.0412771	0.490337	0.0696138	0.0401916	0.370969	0.0228368	0.0131848	0.226802	0.010845	0.00626134	0.486184	0.310799	3.0829
EF1α + GIIα + HIS + TATA	0.639471	0.0280483	0.0148242	0.145266	0.223993	0.0737677	0.0346499	1	0.0280483	0.0161937	0.754224	0.0111808	0.00645521	2.32039	0.337073	0.194609	0.984714	0.220569	0.127346	0.641244	0.0473031	0.0273104	0.495757	0.0171779	0.00991769	1.03272	0.660396	2.44445
ACT2 + EF1α + HIS + RA + TATA + UBQ	0.639521	0.0658663	0.0191061	0.125555	0.196202	0.0383314	0.0351518	1	0.0658663	0.0380279	0.224747	0.00429403	0.00247916	0.984065	0.123554	0.0713339	0.380365	0.0746282	0.0430866	0.416486	0.0159645	0.00921708	0.283246	0.00995661	0.00574845	0.548151	0.350554	2.71109
ACT2 + AP-2 + Cpn60 + EF1α + elF-5A + GAPDH + RA + TATA	0.639522	0.0632776	0.0343576	0.113125	0.214705	0.065279	0.0644788	1	0.0632776	0.0365333	0.48698	0.0167314	0.0096599	2.16626	0.245058	0.141484	0.998868	0.214462	0.12382	0.741851	0.0484273	0.0279595	0.478687	0.0308652	0.01782	0.978774	0.625947	2.45987
elF-5A + GAPDH + GIIα + RA	0.639577	0.0774732	0.0417953	0.0979597	0.215252	0.13533	0.057245	1	0.0774732	0.0447291	0.193384	0.00808257	0.00466647	0.994706	0.0974411	0.0562576	0.44354	0.0954729	0.0551213	0.522061	0.0706505	0.0407901	0.220848	0.0126425	0.00729913	0.562423	0.359713	2.62546
Cpn60 + elF-5A + HIS + RA + RPL17 + TATA	0.639647	0.126328	0.0385527	0.0660205	0.206176	0.0592304	0.0819889	1	0.126328	0.0729357	0.286482	0.0110446	0.00637662	1.38893	0.0916976	0.0529416	0.750711	0.154779	0.0893616	0.404479	0.0239575	0.0138318	0.312256	0.0256015	0.0147811	0.690476	0.441661	2.635
ACT2 + AP-2 + Cpn60 + elF-5A + GAPDH + RA + TATA	0.63965	0.0705139	0.0381749	0.106145	0.225398	0.0737513	0.062795	1	0.0705139	0.0407112	0.420771	0.0160629	0.00927392	1.98018	0.210187	0.121351	0.894101	0.201528	0.116352	0.671886	0.0495524	0.0286091	0.445731	0.0279897	0.0161599	0.902111	0.577036	2.54769
ACT2 + Cpn60 + GAPDH + HIS + RP + TATA	0.639738	0.0297497	0.0355795	0.141117	0.228874	0.120651	0.0756735	1	0.0297497	0.017176	1.1595	0.0412544	0.0238183	3.47656	0.4906	0.283248	1.42948	0.327172	0.188893	1.08148	0.130483	0.0753341	0.973155	0.073642	0.0425172	1.52003	0.972421	3.17387
ACT2 + AP-2 + elF-5A + GAPDH + GIIα + RA + TATA	0.640005	0.0525666	0.028749	0.120592	0.217203	0.0895463	0.0416671	1	0.0525666	0.0303493	0.371253	0.0106732	0.00616215	1.82064	0.219554	0.12676	0.74933	0.162757	0.0939676	0.682598	0.0611241	0.03529	0.398416	0.0166009	0.00958451	0.83704	0.535709	2.61904
Cpn60 + EF1α + elF-5A + RA	0.640068	0.114892	0.0420622	0.0776883	0.16161	0.0333241	0.100086	1	0.114892	0.0663328	0.176181	0.00741057	0.00427849	1.12413	0.0873317	0.050421	0.633865	0.102439	0.0591431	0.569644	0.0189829	0.0109598	0.195255	0.0195423	0.0112828	0.616513	0.39461	2.54918
AP-2 + EF1α + GIIα + HIS + RA + RP + TATA	0.640293	0.054881	0.0209064	0.118799	0.165738	0.107985	0.0579821	1	0.054881	0.0316856	0.300295	0.0062781	0.00362466	1.57939	0.18763	0.108328	0.635886	0.105391	0.0608474	0.646553	0.0698181	0.0403095	0.332759	0.0192941	0.0111394	0.749148	0.479674	2.6639
ACT2 + EF1α + elF-5A + GIIα + RA + RPL17 + TATA	0.640596	0.0983322	0.0285631	0.109839	0.180455	0.0519528	0.059752	1	0.0983322	0.0567721	0.340594	0.00972842	0.0056167	1.77522	0.194988	0.112576	0.835584	0.150785	0.0870558	0.667593	0.0346833	0.0200244	0.357507	0.0213618	0.0123332	0.829415	0.53132	2.57394
EF1α + GAPDH + RP + TATA	0.640617	0.0254291	0.0262302	0.135217	0.290838	0.153209	0.0905297	1	0.0254291	0.0146815	1.56376	0.0410177	0.0236816	4.19118	0.56672	0.327196	1.73149	0.503583	0.290744	1.23457	0.189147	0.109204	1.3245	0.119906	0.0692279	1.84092	1.17932	5.04549
Cpn60 + GAPDH + RA + RPL17	0.640662	0.188277	0.0760687	0.0920888	0.205483	0.12906	0.0986536	1	0.188277	0.108702	0.285033	0.021682	0.0125181	1.3122	0.120839	0.0697666	0.593614	0.121978	0.0704237	0.401214	0.0517806	0.0298955	0.316155	0.0311899	0.0180075	0.65137	0.417308	2.71619
ACT2 + AP-2 + EF1α + elF-5A + GIIα + HIS + RA	0.640964	0.0560561	0.0234443	0.122543	0.126783	0.0633738	0.0406866	1	0.0560561	0.032364	0.286165	0.00670894	0.00387341	1.63655	0.200548	0.115786	0.709538	0.089957	0.0519367	0.751831	0.0476464	0.0275087	0.306817	0.0124833	0.00720726	0.781816	0.501116	2.5822
ACT2 + Cpn60 + EF1α + elF-5A + GAPDH + GIIα + HIS + RA + RPL17 + TATA	0.641048	0.0844053	0.0364409	0.116893	0.196338	0.0792553	0.0631774	1	0.0844053	0.0487314	0.520909	0.0189824	0.0109595	2.12991	0.248972	0.143744	0.94768	0.186066	0.107425	0.681652	0.0540246	0.0311911	0.466114	0.0294479	0.0170017	0.957711	0.613939	2.51355
ACT2 + EF1α + GIIα + HIS	0.641097	0.0297323	0.0221484	0.1841	0.115575	0.0623529	0.0280483	1	0.0297323	0.0171659	0.745172	0.0165044	0.00952881	2.69002	0.495234	0.285923	1.07131	0.123817	0.071486	1.13993	0.0710782	0.041037	0.528187	0.0148147	0.00855328	1.19577	0.766605	2.62791
GIIα + HIS + TATA	0.641251	0.0350947	0.0208121	0.140064	0.252144	0.0944773	0.021011	1	0.0350947	0.0202619	0.620648	0.012917	0.00745761	1.92544	0.269685	0.155703	0.757172	0.190916	0.110226	0.484982	0.0458198	0.0264541	0.424896	0.00892751	0.0051543	0.868856	0.557155	2.63774
ACT2 + Cpn60 + elF-5A + GAPDH + RA + RPL17	0.641381	0.125256	0.0542493	0.0989694	0.180853	0.0877816	0.0824038	1	0.125256	0.0723166	0.406475	0.022051	0.0127311	2.00917	0.198846	0.114804	0.922802	0.166891	0.0963548	0.709058	0.0622423	0.0359356	0.446775	0.036816	0.0212557	0.915713	0.587321	2.52406
ACT2 + elF-5A + GAPDH + GIIα + RA + RPL17	0.641398	0.113185	0.0440724	0.114984	0.172038	0.106307	0.0583404	1	0.113185	0.0653474	0.351293	0.0154823	0.00893873	1.82184	0.209482	0.120945	0.751382	0.129266	0.0746319	0.722596	0.0768167	0.0443501	0.391937	0.0228657	0.0132015	0.839841	0.538673	2.60463
EF1α + GAPDH + HIS + RA + RP + UBQ	0.64149	0.0596892	0.0272171	0.11847	0.168288	0.144345	0.0669831	1	0.0596892	0.0344616	0.29338	0.00798496	0.00461012	1.42166	0.168424	0.0972395	0.399668	0.0672593	0.0388322	0.60044	0.0866708	0.0500394	0.397287	0.0266115	0.0153642	0.685405	0.439681	2.73088
ACT2 + Cpn60 + GIIα + RA + TATA	0.641639	0.109169	0.0408623	0.13541	0.204137	0.044327	0.0571917	1	0.109169	0.0630286	0.209189	0.00854794	0.00493516	1.05739	0.143181	0.0826654	0.495113	0.101071	0.0583533	0.511813	0.0226871	0.0130984	0.207091	0.0118439	0.00683809	0.580099	0.372214	2.63418
Cpn60 + HIS + RA + RPL17 + TATA	0.641662	0.157158	0.0471279	0.0799607	0.215552	0.0642885	0.078983	1	0.157158	0.0907355	0.237771	0.0112056	0.00646958	0.995092	0.0795682	0.0459387	0.579995	0.125019	0.0721797	0.297415	0.0191204	0.0110391	0.256494	0.0202586	0.0116963	0.561128	0.360054	2.63323
AP-2 + Cpn60 + EF1α + elF-5A + GAPDH + HIS + RA	0.641667	0.0714487	0.0398079	0.0985546	0.177548	0.0939113	0.0673822	1	0.0714487	0.041251	0.408589	0.0162651	0.00939065	1.88475	0.185751	0.107243	0.843562	0.149773	0.0864715	0.639252	0.0600329	0.03466	0.401247	0.0270369	0.0156098	0.8629	0.553694	2.5921
ACT2 + Cpn60 + EF1α + elF-5A + GAPDH + RA + RPL17	0.641751	0.109598	0.0474771	0.1079	0.174513	0.0760534	0.0815632	1	0.109598	0.0632762	0.482902	0.0229268	0.0132368	2.22254	0.239812	0.138455	1.04324	0.182058	0.105111	0.788218	0.0599467	0.0346102	0.484757	0.0395383	0.0228274	1.00361	0.644066	2.5099
Cpn60 + EF1α + RA + RPL17 + TATA	0.641818	0.154974	0.0445677	0.0908449	0.212562	0.0457111	0.0932455	1	0.154974	0.0894743	0.284776	0.0126918	0.00732762	1.35298	0.122911	0.0709628	0.723089	0.153701	0.0887396	0.404238	0.0184782	0.0106684	0.290497	0.0270875	0.015639	0.67593	0.433824	2.65038
ACT2 + Cpn60 + elF-5A + GAPDH + GIIα + HIS + RA + RPL17 + TATA	0.641909	0.0923012	0.0398861	0.111879	0.202698	0.08721	0.0616691	1	0.0923012	0.0532901	0.468391	0.0186823	0.0107862	1.98222	0.221769	0.128038	0.864201	0.175172	0.101135	0.625169	0.054521	0.0314777	0.439609	0.0271103	0.0156521	0.896599	0.575535	2.58485
EF1α + GIIα + HIS + RA + RP + RPL17	0.641941	0.115976	0.0347239	0.112884	0.118654	0.127539	0.0771612	1	0.115976	0.0669586	0.274222	0.00952204	0.00549755	1.54325	0.174208	0.100579	0.621697	0.073767	0.0425894	0.678383	0.0865202	0.0499524	0.317704	0.0245144	0.0141534	0.73921	0.474529	2.65125
ACT2 + elF-5A + GAPDH + GIIα + HIS + TATA	0.642062	0.0314207	0.0266925	0.137539	0.239923	0.0955723	0.0349918	1	0.0314207	0.0181407	0.954019	0.0254652	0.0147023	2.97702	0.409456	0.2364	1.24803	0.29943	0.172876	0.894293	0.0854696	0.0493459	0.743755	0.0260254	0.0150257	1.30285	0.836512	2.63298
ACT2 + EF1α + elF-5A + GAPDH + HIS + RA + RP + UBQ	0.642463	0.0470462	0.0259819	0.117635	0.159056	0.109075	0.0626008	1	0.0470462	0.0271622	0.379392	0.00985732	0.00569113	1.91404	0.225158	0.129995	0.613062	0.0975113	0.0562982	0.829985	0.0905306	0.0522678	0.485355	0.0303836	0.017542	0.870306	0.559139	2.60624
ACT2 + AP-2 + EF1α + elF-5A + HIS + RA + RPL17	0.642642	0.0998874	0.0291861	0.100012	0.127319	0.0582634	0.0545998	1	0.0998874	0.05767	0.338543	0.00988075	0.00570465	1.87068	0.18709	0.108016	0.90677	0.115449	0.0666543	0.688703	0.0401262	0.0231669	0.401295	0.0219107	0.0126501	0.867665	0.557598	2.53537
ACT2 + Cpn60 + EF1α + elF-5A + RA + RPL17 + TATA	0.642755	0.109491	0.0355361	0.0967552	0.188366	0.0324807	0.0808222	1	0.109491	0.0632148	0.385946	0.013715	0.00791837	1.9309	0.186825	0.107863	0.996682	0.187741	0.108392	0.657228	0.0213472	0.0123248	0.400021	0.0323305	0.0186661	0.89513	0.575349	2.49102
ACT2 + Cpn60 + EF1α + GAPDH + HIS + RP + TATA	0.642755	0.0272208	0.0309378	0.144028	0.21614	0.104226	0.0755789	1	0.0272208	0.0157159	1.18537	0.0366726	0.021173	3.55458	0.511961	0.295581	1.51707	0.327898	0.189312	1.13098	0.117878	0.0680567	0.944243	0.0713648	0.0412025	1.55537	0.999724	3.44376
Cpn60 + HIS + RA + RP	0.642994	0.115929	0.0450887	0.0902145	0.139782	0.123003	0.104319	1	0.115929	0.0669315	0.151169	0.00681601	0.00393523	0.832425	0.0750968	0.0433571	0.433194	0.0605527	0.0349601	0.529879	0.0651766	0.0376297	0.205359	0.0214229	0.0123685	0.525338	0.337789	2.84797
ACT2 + AP-2 + EF1α + GAPDH + HIS + RA + TATA + UBQ	0.64306	0.0539717	0.0256046	0.131056	0.205246	0.0811634	0.0346845	1	0.0539717	0.0311606	0.382706	0.00979903	0.00565747	1.64988	0.216228	0.124839	0.545995	0.112063	0.0646998	0.53496	0.0434192	0.0250681	0.439822	0.015255	0.00880747	0.758894	0.488015	2.7464
AP-2 + EF1α + elF-5A + GAPDH + GIIα + HIS + RA	0.643333	0.0546747	0.0292023	0.112701	0.169786	0.110263	0.0469877	1	0.0546747	0.0315664	0.360482	0.0105269	0.00607771	1.73269	0.195276	0.112742	0.707147	0.120064	0.0693187	0.649595	0.0716263	0.0413535	0.358628	0.0168511	0.00972899	0.801424	0.515583	2.65684
ACT2 + AP-2 + Cpn60 + EF1α + GAPDH + GIIα + HIS + RA	0.643429	0.0743117	0.0416014	0.144488	0.155842	0.0931188	0.0489988	1	0.0743117	0.0429039	0.426374	0.0177378	0.0102409	1.90115	0.274693	0.158594	0.744284	0.115991	0.0669673	0.73273	0.068231	0.0393932	0.383801	0.0188058	0.0108575	0.864723	0.556387	2.61396
AP-2 + GAPDH + GIIα + HIS + RA + RP	0.64343	0.0624542	0.0339062	0.126075	0.154468	0.172236	0.0561623	1	0.0624542	0.036058	0.30338	0.0102865	0.00593891	1.5904	0.200509	0.115764	0.546599	0.0844318	0.0487467	0.698124	0.120242	0.0694218	0.360611	0.0202527	0.0116929	0.749852	0.482477	2.68168
Cpn60 + EF1α + GIIα + HIS + RA + RP	0.643675	0.0831294	0.035027	0.122558	0.125852	0.111276	0.0839769	1	0.0831294	0.0479948	0.260904	0.0091387	0.00527623	1.45694	0.17856	0.103092	0.57367	0.0721975	0.0416833	0.73756	0.0820724	0.0473845	0.264874	0.0222433	0.0128421	0.715658	0.460652	2.61993
AP-2 + RA + RP + TATA	0.643899	0.0758129	0.0230495	0.0852566	0.201089	0.117631	0.0785553	1	0.0758129	0.0437706	0.160603	0.00370182	0.00213725	1.0903	0.0929551	0.0536676	0.490672	0.0986686	0.0569663	0.518706	0.0610159	0.0352275	0.272351	0.0213946	0.0123522	0.588772	0.37911	2.64797
ACT2 + EF1α + elF-5A + HIS + RA + RP + TATA + UBQ	0.643918	0.0465332	0.020925	0.107062	0.170937	0.0708791	0.0620216	1	0.0465332	0.0268659	0.311904	0.00652659	0.00376813	1.69217	0.181168	0.104597	0.58898	0.100679	0.0581269	0.707356	0.0501367	0.0289465	0.410258	0.0254448	0.0146906	0.785112	0.505548	2.67368
EF1α + elF-5A + GAPDH + GIIα + RA + RPL17 + TATA	0.644205	0.097219	0.0327366	0.099951	0.227551	0.0972234	0.0666035	1	0.097219	0.0561294	0.429051	0.0140457	0.00810927	1.8797	0.187877	0.108471	0.8344	0.189869	0.109621	0.576581	0.0560572	0.0323646	0.417937	0.0278361	0.0160712	0.856277	0.551618	2.62173
ACT2 + Cpn60 + HIS	0.644254	0.0771751	0.0461679	0.156865	0.127219	0.0446057	0.0555232	1	0.0771751	0.0445571	0.818108	0.0377703	0.0218067	2.84927	0.446951	0.258047	1.27703	0.162463	0.0937981	1.00715	0.0449247	0.0259373	0.600477	0.0333404	0.0192491	1.25867	0.810906	2.71488
ACT2 + AP-2 + Cpn60 + elF-5A + HIS + RA	0.644404	0.0836506	0.0369725	0.0996031	0.134789	0.052965	0.0576338	1	0.0836506	0.0482957	0.255542	0.00944803	0.00545482	1.55117	0.154501	0.0892015	0.723067	0.0974616	0.0562695	0.659025	0.0349053	0.0201526	0.298756	0.0172184	0.00994105	0.747927	0.481967	2.61478
Cpn60 + HIS + TATA	0.644459	0.0725885	0.0323328	0.106316	0.271775	0.0494663	0.0717935	1	0.0725885	0.041909	0.831339	0.0268795	0.0155189	2.34282	0.249079	0.143806	1.14447	0.311037	0.179577	0.467505	0.0231257	0.0133517	0.552228	0.0396464	0.0228899	1.05639	0.680803	2.63622
ACT2 + EF1α + elF-5A + GAPDH + GIIα + HIS + TATA	0.644609	0.0273461	0.0230373	0.140829	0.225626	0.0829252	0.0410097	1	0.0273461	0.0157883	1.0029	0.0231042	0.0133392	3.11206	0.438268	0.253034	1.35034	0.304673	0.175903	0.961185	0.0797064	0.0460185	0.749887	0.0307527	0.0177551	1.36273	0.878428	2.75424
ACT2 + HIS + RA + RP + TATA + UBQ	0.644697	0.0608891	0.0228613	0.117953	0.178264	0.0872116	0.0538252	1	0.0608891	0.0351543	0.212356	0.00485473	0.00280288	1.14711	0.135305	0.0781185	0.36758	0.0655262	0.0378316	0.532029	0.0463991	0.0267885	0.327385	0.0176216	0.0101738	0.597744	0.385364	2.70776
ACT2 + Cpn60 + EF1α + GAPDH + GIIα + RA + RPL17 + TATA	0.644911	0.105423	0.0432856	0.133369	0.206719	0.0814604	0.066394	1	0.105423	0.0608662	0.49651	0.0214917	0.0124083	2.04099	0.272204	0.157157	0.859744	0.177726	0.10261	0.660163	0.0537771	0.0310482	0.43878	0.0291323	0.0168196	0.91603	0.590758	2.58579
ACT2 + Cpn60 + EF1α + GAPDH + HIS + RA + UBQ	0.645015	0.0795037	0.0421945	0.135794	0.170608	0.0834398	0.0540269	1	0.0795037	0.0459015	0.351255	0.014821	0.00855693	1.54922	0.210375	0.12146	0.488367	0.0833195	0.0481045	0.582992	0.0486447	0.0280851	0.376239	0.020327	0.0117358	0.72468	0.467429	2.75037
EF1α + elF-5A + HIS	0.645029	0.035859	0.0162092	0.0883792	0.153209	0.0504757	0.059157	1	0.035859	0.0207032	0.811974	0.0131615	0.00759878	2.95245	0.260935	0.150651	1.61675	0.247701	0.14301	0.959652	0.0484391	0.0279663	0.650662	0.0384912	0.0222229	1.33191	0.859123	3.14691
ACT2 + EF1α + GAPDH + HIS + RA + RPL17 + UBQ	0.645209	0.105435	0.0371587	0.127668	0.163004	0.0943158	0.047939	1	0.105435	0.0608727	0.366613	0.0136229	0.00786517	1.6279	0.207831	0.119991	0.523183	0.0852808	0.0492369	0.542515	0.0511678	0.0295417	0.439874	0.0210871	0.0121746	0.750015	0.483916	2.75572
ACT2 + GAPDH + RP	0.645299	0.0326332	0.0441046	0.17858	0.186598	0.193388	0.0798986	1	0.0326332	0.0188408	1.61498	0.0712282	0.0411236	5.157	0.920938	0.531704	1.78483	0.333045	0.192283	2.50625	0.484677	0.279829	1.71235	0.136815	0.07899	2.2959	1.48154	7.77541
ACT2 + Cpn60 + RA + RPL17	0.64534	0.191365	0.0640785	0.109364	0.131597	0.0453637	0.0864908	1	0.191365	0.110485	0.190149	0.0121845	0.00703472	1.18682	0.129796	0.0749377	0.596403	0.0784851	0.0453134	0.517941	0.0234957	0.0135653	0.240411	0.0207934	0.0120051	0.621955	0.401372	2.64192
ACT2 + AP-2 + elF-5A + GAPDH + RA + RPL17 + TATA	0.645642	0.0964597	0.0345501	0.0979511	0.217272	0.0850071	0.0564717	1	0.0964597	0.055691	0.439261	0.0151765	0.00876216	2.08136	0.203871	0.117705	0.957699	0.208081	0.120136	0.625311	0.0531559	0.0306896	0.521179	0.0294318	0.0169925	0.937468	0.605269	2.53791
AP-2 + Cpn60 + HIS + RA + RP + TATA	0.645706	0.0819883	0.0302842	0.0947725	0.179559	0.101982	0.0798986	1	0.0819883	0.047336	0.270305	0.00818596	0.00472617	1.48826	0.141046	0.0814328	0.636461	0.114282	0.0659809	0.552419	0.0563368	0.0325261	0.32857	0.0262523	0.0151568	0.712669	0.460174	2.7005
ACT2 + AP-2 + EF1α + elF-5A + GAPDH + RA + RPL17 + TATA	0.645761	0.0859074	0.0309502	0.105882	0.207585	0.0752875	0.0590164	1	0.0859074	0.0495987	0.505726	0.0156523	0.00903688	2.26304	0.239616	0.138343	1.06096	0.220239	0.127155	0.696718	0.0524542	0.0302844	0.548953	0.0323972	0.0187045	1.01257	0.653876	2.57261
EF1α + elF-5A + GAPDH + HIS + RA + RP + TATA + UBQ	0.645895	0.0459084	0.0217087	0.0985315	0.211975	0.112612	0.0683303	1	0.0459084	0.0265052	0.381688	0.00828595	0.0047839	1.77895	0.175282	0.101199	0.588022	0.124646	0.0719644	0.622516	0.0701026	0.0404737	0.470319	0.032137	0.0185543	0.806915	0.521183	2.7164
Cpn60 + EF1α + elF-5A + GAPDH + RA + RPL17 + TATA	0.646213	0.107804	0.0415544	0.0868786	0.235725	0.0797662	0.0878943	1	0.107804	0.0622405	0.486243	0.0202055	0.0116657	2.04481	0.17765	0.102566	0.995578	0.234683	0.135494	0.567381	0.0452578	0.0261296	0.467717	0.0411096	0.0237347	0.926955	0.59901	2.52789
ACT2 + Cpn60 + EF1α + GAPDH + HIS + RA + RP + TATA + UBQ	0.646224	0.0576732	0.0300538	0.128135	0.195162	0.0973001	0.0680326	1	0.0576732	0.0332977	0.440417	0.0132362	0.00764192	1.92646	0.246846	0.142517	0.628179	0.122597	0.0707812	0.696398	0.0677595	0.039121	0.484924	0.0329906	0.0190471	0.862729	0.557516	2.67654
ACT2 + Cpn60 + elF-5A + RA + RPL17 + TATA	0.646275	0.125126	0.0405617	0.0862223	0.196673	0.0365523	0.081598	1	0.125126	0.0722418	0.312939	0.0126934	0.00732851	1.70524	0.14703	0.0848879	0.87497	0.172083	0.0993521	0.573432	0.0209602	0.0121014	0.357061	0.0291355	0.0168214	0.803941	0.519567	2.58684
elF-5A + GIIα + RA + RP + TATA	0.646478	0.0595051	0.0333285	0.0846517	0.198747	0.111135	0.0811748	1	0.0595051	0.0343553	0.194903	0.00649581	0.00375036	1.30102	0.110133	0.0635855	0.548659	0.109044	0.0629568	0.668778	0.0743246	0.0429113	0.259094	0.0210319	0.0121428	0.662075	0.428017	2.62958
ACT2 + AP-2 + Cpn60 + EF1α + GIIα + HIS + RA + TATA	0.646489	0.0744652	0.0303593	0.13403	0.168182	0.0565214	0.047923	1	0.0744652	0.0429925	0.350452	0.0106395	0.00614269	1.68047	0.225234	0.130039	0.715048	0.120258	0.0694311	0.624724	0.0353103	0.0203864	0.324406	0.0155465	0.00897578	0.782517	0.505889	2.66584
ACT2 + elF-5A + GAPDH + RA + TATA + UBQ	0.646501	0.056463	0.0262302	0.106437	0.245486	0.0773721	0.0468035	1	0.056463	0.0325989	0.289373	0.0075903	0.00438226	1.42388	0.151554	0.0874995	0.459368	0.112769	0.0651069	0.516687	0.0399771	0.0230808	0.391709	0.0183333	0.0105848	0.68017	0.43973	2.76675
AP-2 + GAPDH + GIIα + HIS + RA	0.646594	0.0790737	0.0414529	0.128055	0.177883	0.145816	0.0326875	1	0.0790737	0.0456532	0.240771	0.00998065	0.00576233	1.09671	0.140439	0.0810822	0.431913	0.07683	0.0443578	0.446353	0.0650853	0.037577	0.259189	0.00847223	0.00489145	0.579156	0.374479	2.71848
ACT2 + AP-2 + GIIα + HIS + RA + RP	0.646624	0.0640327	0.0296129	0.137416	0.106368	0.117572	0.0484674	1	0.0640327	0.0369693	0.231749	0.00686274	0.00396221	1.48804	0.204481	0.118057	0.549148	0.0584117	0.033724	0.826234	0.0971422	0.0560851	0.300574	0.0145681	0.00841087	0.732624	0.473733	2.58033
AP-2 + HIS + RA + RP + RPL17 + TATA	0.646707	0.113256	0.0296129	0.0853915	0.170554	0.117851	0.0723658	1	0.113256	0.0653883	0.284138	0.00841415	0.00485791	1.57692	0.134655	0.0777433	0.689553	0.117606	0.0678998	0.508088	0.0598784	0.0345708	0.394153	0.0285231	0.0164678	0.742141	0.479948	2.70098
ACT2 + Cpn60 + GIIα + HIS + RA	0.646793	0.11103	0.0471279	0.140224	0.136505	0.0640515	0.0493099	1	0.11103	0.0641034	0.186371	0.00878325	0.00507101	0.928865	0.130249	0.0751993	0.440877	0.0601817	0.0347459	0.533587	0.034177	0.0197321	0.185439	0.00914398	0.00527928	0.545856	0.353056	2.72486
AP-2 + EF1α + RA + RP	0.646878	0.0769515	0.0234092	0.10319	0.10787	0.118901	0.0860928	1	0.0769515	0.044428	0.17412	0.00407602	0.00235329	1.36085	0.140426	0.081075	0.559396	0.060342	0.0348385	0.801819	0.0953372	0.055043	0.27705	0.023852	0.0137709	0.69554	0.449929	2.54847
ACT2 + EF1α + GAPDH + RP	0.646916	0.024258	0.0330833	0.173891	0.174891	0.145912	0.0789226	1	0.024258	0.0140054	1.54514	0.0511183	0.0295132	4.85794	0.84475	0.487716	1.8745	0.327834	0.189275	2.19429	0.320173	0.184852	1.41042	0.111314	0.0642674	2.14705	1.38896	6.8823
ACT2 + Cpn60 + elF-5A + GIIα + RA + TATA	0.646929	0.0813623	0.033848	0.111214	0.196439	0.0421095	0.063831	1	0.0813623	0.0469745	0.257333	0.00871022	0.00502884	1.45925	0.162289	0.0936976	0.657571	0.129172	0.0745777	0.635471	0.0267594	0.0154495	0.261087	0.0166655	0.00962181	0.711784	0.460474	2.64778
AP-2 + EF1α + elF-5A + GAPDH + HIS + RA + RPL17	0.647255	0.0987519	0.0351314	0.0901914	0.170068	0.105653	0.0613843	1	0.0987519	0.0570144	0.426488	0.0149831	0.00865052	1.98091	0.178661	0.10315	0.903737	0.153697	0.088737	0.594993	0.0628626	0.0362937	0.469114	0.0287963	0.0166255	0.895873	0.579858	2.58657
ACT2 + elF-5A + HIS + RA	0.647257	0.0788565	0.0317182	0.0902308	0.164861	0.0399676	0.0424208	1	0.0788565	0.0455278	0.136147	0.00431833	0.00249319	0.585358	0.0528173	0.0304941	0.497627	0.0820393	0.0473654	0.468735	0.0187342	0.0108162	0.192593	0.00816996	0.00471693	0.480077	0.310733	3.11954
ACT2 + AP-2 + elF-5A + HIS + RA + RPL17	0.647269	0.114457	0.0332027	0.0897687	0.127544	0.0665704	0.0509057	1	0.114457	0.0660821	0.268598	0.00891817	0.0051489	1.64348	0.147533	0.0851783	0.783669	0.0999521	0.0577074	0.605737	0.0403242	0.0232812	0.35844	0.0182466	0.0105347	0.776654	0.502704	2.62704
ACT2 + AP-2 + EF1α + GAPDH + GIIα + HIS + RA + RPL17	0.647582	0.0958784	0.0376662	0.137456	0.149278	0.104265	0.0446455	1	0.0958784	0.0553554	0.442725	0.0166758	0.00962775	1.98565	0.27294	0.157582	0.790699	0.118034	0.0681471	0.688267	0.0717621	0.0414319	0.440132	0.0196499	0.0113449	0.891246	0.577154	2.62383
ACT2 + GAPDH + RA + TATA + UBQ	0.647824	0.0725448	0.0329568	0.130154	0.264847	0.0846517	0.0365958	1	0.0725448	0.0418837	0.241025	0.00794342	0.00458613	1.02758	0.133743	0.0772168	0.322433	0.0853956	0.0493032	0.399633	0.0338296	0.0195315	0.337287	0.0123433	0.0071264	0.554659	0.359321	2.7272
ACT2 + elF-5A + GAPDH + HIS + RA + RP + UBQ	0.647891	0.0524113	0.0293978	0.111505	0.162428	0.123897	0.0606381	1	0.0524113	0.0302597	0.316345	0.00929986	0.00536928	1.71907	0.191685	0.110669	0.511728	0.0831191	0.0479888	0.764193	0.0946812	0.0546642	0.452866	0.027461	0.0158546	0.794033	0.514447	2.67393
ACT2 + EF1α + HIS + RA + RP + UBQ	0.647986	0.0611374	0.0224932	0.129885	0.117699	0.0883744	0.0586868	1	0.0611374	0.0352977	0.224115	0.00504106	0.00291046	1.33011	0.172762	0.0997442	0.401303	0.0472328	0.0272699	0.711303	0.062861	0.0362928	0.331119	0.0194323	0.0112192	0.666325	0.431769	2.66227
AP-2 + Cpn60 + EF1α + elF-5A + HIS + RA + TATA	0.647996	0.0716026	0.02682	0.0872878	0.191659	0.0502902	0.0666253	1	0.0716026	0.0413398	0.326563	0.00875842	0.00505668	1.6375	0.142934	0.082523	0.80595	0.154467	0.0891818	0.532748	0.026792	0.0154684	0.331106	0.02206	0.0127364	0.772312	0.500455	2.64114
AP-2 + Cpn60 + elF-5A + GAPDH + HIS + RA	0.648143	0.0811753	0.0450313	0.088065	0.18427	0.10866	0.0658497	1	0.0811753	0.0468666	0.334596	0.0150673	0.00869912	1.6584	0.146047	0.0843202	0.720507	0.132768	0.0766535	0.55564	0.0603759	0.034858	0.358481	0.0236059	0.0136289	0.771271	0.499893	2.68917
ACT2 + Cpn60 + EF1α + GIIα + HIS + RA + RPL17	0.648273	0.121522	0.0430758	0.131535	0.126363	0.0660666	0.0630446	1	0.121522	0.0701608	0.331422	0.0142763	0.0082424	1.66193	0.218603	0.126211	0.712924	0.0900873	0.0520119	0.647389	0.0427708	0.0246937	0.310577	0.0195802	0.0113046	0.777374	0.503951	2.65962
ACT2 + AP-2 + Cpn60 + EF1α + GAPDH + HIS + RA + RPL17	0.648392	0.107021	0.0467467	0.124672	0.15607	0.0892741	0.0617979	1	0.107021	0.0617885	0.49393	0.0230896	0.0133308	2.13637	0.266346	0.153775	0.922386	0.143957	0.0831135	0.678527	0.0605749	0.0349729	0.485435	0.0299989	0.0173199	0.952774	0.617771	2.55609
ACT2 + Cpn60 + GAPDH + GIIα + RA + RPL17 + TATA	0.648433	0.118289	0.048506	0.129233	0.216284	0.0919287	0.0649086	1	0.118289	0.0682944	0.430064	0.0208607	0.0120439	1.84908	0.238962	0.137965	0.752957	0.162853	0.0940232	0.587878	0.0540429	0.0312017	0.403382	0.026183	0.0151167	0.837227	0.542885	2.6748
ACT2 + Cpn60 + EF1α + HIS	0.648462	0.0606054	0.0364785	0.158272	0.128887	0.0343416	0.0607232	1	0.0606054	0.0349906	0.928	0.033852	0.0195445	3.11416	0.492884	0.284567	1.45858	0.187991	0.108537	1.10991	0.0381162	0.0220064	0.642839	0.0390352	0.022537	1.37558	0.892012	3.11181
ACT2 + AP-2 + EF1α + elF-5A + GIIα + HIS + RA + RP + TATA	0.648597	0.043864	0.0229533	0.117997	0.157782	0.0834881	0.056084	1	0.043864	0.0253249	0.37546	0.00861805	0.00497563	2.00975	0.237145	0.136916	0.838906	0.132364	0.0764205	0.848381	0.0708297	0.0408936	0.413558	0.023194	0.0133911	0.914343	0.59304	2.53345
ACT2 + elF-5A + GIIα + RA + RPL17 + TATA	0.648628	0.112677	0.0329845	0.101169	0.187526	0.0588241	0.0568998	1	0.112677	0.0650542	0.270504	0.00892242	0.00515136	1.54597	0.156404	0.0903001	0.71237	0.133588	0.0771272	0.584114	0.03436	0.0198377	0.313239	0.0178232	0.0102902	0.7377	0.478493	2.66575
Cpn60 + elF-5A + GAPDH + GIIα + RA + TATA	0.648715	0.0788896	0.0404541	0.0996142	0.251602	0.0970297	0.0720757	1	0.0788896	0.0455469	0.33692	0.0136298	0.00786918	1.55998	0.155396	0.0897178	0.656975	0.165296	0.0954336	0.535562	0.0519654	0.0300022	0.313293	0.0225808	0.013037	0.733788	0.476019	2.71723
ACT2 + AP-2 + Cpn60 + EF1α + RA	0.648753	0.112201	0.0450609	0.131583	0.121888	0.0359705	0.064444	1	0.112201	0.0647794	0.248406	0.0111934	0.0064625	1.54658	0.203505	0.117493	0.691438	0.0842783	0.0486581	0.726513	0.026133	0.0150879	0.275567	0.0177586	0.0102529	0.748084	0.485322	2.60466
ACT2 + GAPDH + HIS + RP + RPL17 + TATA	0.648771	0.0775271	0.0365646	0.132438	0.219163	0.134655	0.0677536	1	0.0775271	0.0447603	1.21937	0.0445857	0.0257416	3.68445	0.48796	0.281724	1.5488	0.339441	0.195976	0.995083	0.133993	0.0773607	1.16786	0.0791269	0.0456839	1.60259	1.03972	3.6254
Cpn60 + HIS + RA + RP + RPL17	0.64881	0.149646	0.0490865	0.0840823	0.127355	0.124534	0.106378	1	0.149646	0.0863984	0.237115	0.0116392	0.00671987	1.42914	0.120166	0.0693777	0.618702	0.0787951	0.0454924	0.566396	0.0705355	0.0407237	0.309821	0.0329583	0.0190285	0.69353	0.449969	2.69711
AP-2 + HIS + RA + RP	0.648815	0.0810708	0.0278437	0.0918433	0.117174	0.142722	0.0679729	1	0.0810708	0.0468062	0.13898	0.00386971	0.00223418	0.927037	0.0851422	0.0491569	0.424674	0.0497608	0.0287294	0.547064	0.0780781	0.0450784	0.237173	0.0161213	0.00930766	0.545821	0.354137	2.72507
ACT2 + elF-5A + TATA	0.648904	0.0305974	0.0268892	0.106575	0.265077	0.0139984	0.0488715	1	0.0305974	0.0176654	0.869818	0.0233887	0.0135035	3.31307	0.35309	0.203857	1.85278	0.491129	0.283553	1.07979	0.0151154	0.00872687	0.831651	0.040644	0.0234658	1.49118	0.967635	3.54417
AP-2 + EF1α + HIS + RA + RPL17	0.648925	0.137567	0.035671	0.0940359	0.124567	0.0818516	0.0568164	1	0.137567	0.0794242	0.237239	0.00846257	0.00488587	1.29527	0.121802	0.0703223	0.633509	0.0789146	0.0455614	0.432174	0.0353742	0.0204233	0.291998	0.0165903	0.0095784	0.648365	0.42074	2.70035
AP-2 + Cpn60 + EF1α + GAPDH + GIIα + HIS + RA + TATA	0.64895	0.072586	0.0364562	0.125305	0.209869	0.0971968	0.053939	1	0.072586	0.0419075	0.428948	0.0156378	0.0090285	1.7665	0.221353	0.127798	0.713929	0.149832	0.0865054	0.5496	0.0534194	0.0308417	0.371898	0.0200598	0.0115815	0.805147	0.5225	2.70213
ACT2 + EF1α + GIIα + RA	0.649007	0.0923793	0.0337755	0.158789	0.132288	0.0488316	0.0420569	1	0.0923793	0.0533352	0.151034	0.00510127	0.00294522	0.77815	0.123561	0.0713382	0.421474	0.0557559	0.0321907	0.636275	0.0310703	0.0179385	0.16598	0.00698059	0.00403025	0.525486	0.341044	2.84709
Cpn60 + EF1α + HIS + TATA	0.649008	0.0571331	0.0260966	0.120194	0.238665	0.0390182	0.0723848	1	0.0571331	0.0329858	0.939251	0.0245113	0.0141516	2.68842	0.323131	0.18656	1.34223	0.320342	0.184949	0.624156	0.0243534	0.0140604	0.603676	0.043697	0.0252285	1.19962	0.778564	2.86356
ACT2 + EF1α + GAPDH + HIS + RA + RP + RPL17 + TATA + UBQ	0.64917	0.0828915	0.02876	0.122014	0.188917	0.106736	0.0629257	1	0.0828915	0.0478574	0.455402	0.0130973	0.00756175	2.0024	0.244321	0.141059	0.662721	0.1252	0.0722841	0.658653	0.0703019	0.0405888	0.547605	0.0344584	0.0198946	0.887796	0.576331	2.67802
ACT2 + Cpn60 + EF1α + elF-5A + GIIα + HIS + RA + RP	0.649186	0.0592802	0.0320757	0.120634	0.127945	0.083357	0.0754117	1	0.0592802	0.0342254	0.347582	0.0111489	0.00643683	1.95036	0.235281	0.135839	0.804384	0.102917	0.059419	0.969227	0.0807919	0.0466452	0.358236	0.0270152	0.0155972	0.904966	0.587491	2.47094
ACT2 + Cpn60 + EF1α + elF-5A + GAPDH + GIIα + RA + RP + TATA	0.649347	0.0514752	0.0326159	0.123542	0.197436	0.0956114	0.0773861	1	0.0514752	0.0297192	0.495	0.0161449	0.00932125	2.29889	0.284009	0.163973	0.936709	0.18494	0.106775	0.942697	0.0901326	0.0520381	0.479197	0.0370832	0.02141	1.02542	0.66585	2.44528
Cpn60 + elF-5A + GAPDH + RA + RPL17 + TATA	0.649387	0.123192	0.0473518	0.074792	0.251657	0.091946	0.0898804	1	0.123192	0.0711252	0.409756	0.0194027	0.0112021	1.82337	0.136373	0.0787352	0.874202	0.219999	0.127017	0.48321	0.0444292	0.0256512	0.428523	0.0385158	0.0222371	0.83651	0.543219	2.62768
ACT2 + AP-2 + Cpn60 + GAPDH + GIIα + HIS + RA	0.649396	0.0830547	0.0463731	0.141967	0.158548	0.105427	0.0450517	1	0.0830547	0.0479517	0.36146	0.016762	0.00967754	1.70544	0.242116	0.139785	0.638603	0.101249	0.0584562	0.662541	0.0698498	0.0403278	0.346263	0.0155997	0.00900651	0.785717	0.510241	2.69657
ACT2 + Cpn60 + elF-5A + GAPDH + HIS + TATA	0.649447	0.0290944	0.0335617	0.119894	0.249612	0.078671	0.0606773	1	0.0290944	0.0167977	1.10498	0.0370848	0.0214109	3.2858	0.393946	0.227445	1.5353	0.38323	0.221258	0.878792	0.0691354	0.0399154	0.848548	0.0514876	0.0297264	1.44224	0.936656	3.19874
ACT2 + EF1α + GAPDH + GIIα + HIS + RA + RP + TATA + UBQ	0.649495	0.048098	0.0246722	0.139801	0.188835	0.110391	0.0510535	1	0.048098	0.0277694	0.399484	0.00985616	0.00569046	1.80454	0.252277	0.145652	0.547479	0.103383	0.0596882	0.705028	0.077829	0.0449346	0.444241	0.02268	0.0130943	0.816796	0.530505	2.70831
ACT2 + AP-2 + Cpn60 + EF1α + HIS + RA + RPL17 + TATA	0.649535	0.106967	0.0355528	0.114408	0.168334	0.0518839	0.0609699	1	0.106967	0.0617573	0.405967	0.0144333	0.00833305	1.88868	0.216081	0.124754	0.886157	0.14917	0.0861235	0.578554	0.0300177	0.0173307	0.410316	0.0250169	0.0144435	0.861613	0.559648	2.60769
ACT2 + AP-2 + Cpn60 + EF1α + elF-5A + HIS + RA + RP + TATA	0.649546	0.0529487	0.0254394	0.106688	0.163876	0.0691339	0.0726997	1	0.0529487	0.0305699	0.413927	0.0105301	0.00607953	2.14605	0.228957	0.132189	0.962477	0.157726	0.0910634	0.838181	0.0579467	0.0334555	0.451473	0.0328219	0.0189497	0.968684	0.629205	2.47999
ACT2 + AP-2 + EF1α + GIIα + HIS + RA + RPL17 + TATA	0.649887	0.0955792	0.0273337	0.126868	0.161369	0.0691489	0.0432813	1	0.0955792	0.0551827	0.363917	0.00994721	0.00574302	1.75526	0.222686	0.128568	0.759604	0.122577	0.0707697	0.58671	0.0405704	0.0234233	0.372026	0.0161018	0.00929637	0.806253	0.523974	2.673
ACT2 + Cpn60 + elF-5A + GAPDH + GIIα + RA + RP + TATA	0.650062	0.0563457	0.036325	0.11873	0.204693	0.106648	0.0775227	1	0.0563457	0.0325312	0.436503	0.015856	0.00915446	2.14101	0.254203	0.146764	0.843325	0.172623	0.0996638	0.890925	0.095015	0.054857	0.450284	0.0349072	0.0201537	0.960342	0.624282	2.51998
ACT2 + elF-5A + GIIα + RA + RP	0.650304	0.061603	0.0371313	0.115045	0.124416	0.103096	0.0727053	1	0.061603	0.0355665	0.19302	0.00716709	0.00413792	1.46237	0.168238	0.0971323	0.587746	0.0731249	0.0422187	1.0594	0.10922	0.0630585	0.272454	0.0198088	0.0114366	0.762498	0.495856	2.46855
Cpn60 + EF1α + elF-5A + GIIα + HIS + RA + RP + TATA	0.650315	0.0576215	0.0277795	0.101733	0.176156	0.0880117	0.0808526	1	0.0576215	0.0332678	0.34969	0.00971421	0.0056085	1.81274	0.184415	0.106472	0.770425	0.135715	0.0783551	0.726981	0.0639828	0.0369405	0.347162	0.0280689	0.0162056	0.8345	0.542688	2.61848
EF1α + GAPDH + GIIα + HIS	0.650353	0.0294468	0.0303981	0.166756	0.196484	0.14411	0.0374143	1	0.0294468	0.0170011	1.11602	0.0339249	0.0195866	2.97058	0.495361	0.285997	1.06575	0.209402	0.120898	0.883324	0.127296	0.0734945	0.69388	0.025961	0.0149886	1.28826	0.837823	2.57515
GAPDH + GIIα + HIS	0.650354	0.0370808	0.0385527	0.168918	0.215403	0.190162	0.0259246	1	0.0370808	0.0214086	1.04653	0.0403466	0.0232941	2.67653	0.452115	0.261029	0.840943	0.181141	0.104582	0.744892	0.14165	0.0817817	0.665214	0.0172454	0.00995665	1.16235	0.75594	2.47201
ACT2 + AP-2 + Cpn60 + elF-5A + HIS + RA + RP + TATA	0.650449	0.0579963	0.0282865	0.0998011	0.167176	0.0767818	0.0722791	1	0.0579963	0.0334842	0.356933	0.0100964	0.00582915	1.98168	0.197774	0.114185	0.86937	0.145338	0.0839109	0.780453	0.0599246	0.0345975	0.421082	0.0304354	0.0175719	0.901586	0.586436	2.55384
ACT2 + EF1α + GAPDH + HIS + RP + RPL17 + TATA	0.650635	0.0675344	0.0313792	0.136362	0.207826	0.116381	0.0689309	1	0.0675344	0.038991	1.23785	0.0388427	0.0224258	3.73656	0.509526	0.294175	1.62537	0.337795	0.195026	1.05314	0.122565	0.0707631	1.10423	0.0761154	0.0439453	1.62619	1.05806	3.75714
ACT2 + AP-2 + Cpn60 + GAPDH + HIS + RA + RPL17	0.650699	0.120095	0.0522583	0.11932	0.158843	0.101115	0.0596446	1	0.120095	0.0693367	0.427507	0.0223408	0.0128985	1.94819	0.232458	0.13421	0.815816	0.129586	0.0748166	0.606637	0.0613399	0.0354146	0.452758	0.0270046	0.0155911	0.875151	0.56946	2.64547
Cpn60 + EF1α + elF-5A + GAPDH + GIIα + HIS + RA + RP	0.650763	0.0576859	0.0355068	0.111943	0.16453	0.124815	0.0815145	1	0.0576859	0.033305	0.425396	0.0151044	0.00872055	2.0503	0.229516	0.132511	0.801927	0.131941	0.0761762	0.853288	0.106503	0.0614895	0.410719	0.0334796	0.0193294	0.923605	0.601048	2.55897
Cpn60 + EF1α + elF-5A + HIS + RA + RPL17	0.650795	0.126994	0.0410158	0.0781939	0.147039	0.0603718	0.0868577	1	0.126994	0.0733202	0.302351	0.0124011	0.00715981	1.60984	0.125879	0.0726766	0.81873	0.120386	0.0695047	0.540735	0.0326452	0.0188477	0.31583	0.0274322	0.015838	0.764581	0.497585	2.63219
ACT2 + GAPDH + GIIα + HIS + RA + TATA + UBQ	0.651001	0.061545	0.0287643	0.14023	0.218711	0.0975316	0.0282727	1	0.061545	0.035533	0.295926	0.00851208	0.00491445	1.25503	0.175994	0.10161	0.380461	0.0832112	0.048042	0.461846	0.0450446	0.0260065	0.333151	0.00941906	0.0054381	0.62107	0.404317	2.78365
ACT2 + AP-2 + HIS + TATA	0.6511	0.0248699	0.0145922	0.142424	0.206037	0.0482199	0.0164622	1	0.0248699	0.0143586	0.785839	0.0114671	0.00662053	2.77335	0.394991	0.228048	1.25348	0.258263	0.149108	0.739255	0.0356468	0.0205807	0.729848	0.0120149	0.00693679	1.21363	0.790193	2.77188
ACT2 + AP-2 + elF-5A + GIIα + HIS + RA + RP + TATA	0.651205	0.0480634	0.0260007	0.112628	0.160384	0.0927421	0.0534789	1	0.0480634	0.0277494	0.319849	0.00831629	0.00480141	1.84064	0.207308	0.11969	0.744861	0.119464	0.0689723	0.791232	0.0733805	0.0423662	0.381529	0.0204037	0.0117801	0.846352	0.551149	2.60317
ACT2 + EF1α + elF-5A + GIIα + HIS + RA + RP + RPL17	0.651245	0.0894674	0.0331663	0.113464	0.122498	0.0952096	0.0702393	1	0.0894674	0.051654	0.360877	0.0119689	0.00691026	2.03676	0.231099	0.133425	0.854513	0.104676	0.0604349	0.910185	0.0866583	0.0500322	0.410669	0.0288451	0.0166537	0.928835	0.604899	2.50052
ACT2 + AP-2 + EF1α + RA + RPL17	0.651253	0.135334	0.037508	0.11943	0.112291	0.0541441	0.0567594	1	0.135334	0.0781353	0.263783	0.00989396	0.00571228	1.65788	0.198001	0.114316	0.76185	0.0855492	0.0493918	0.656781	0.0355608	0.0205311	0.343005	0.0194688	0.0112403	0.780549	0.508335	2.63246
Cpn60 + EF1α + GAPDH + GIIα + HIS + RA + RPL17	0.651444	0.119821	0.0495429	0.12153	0.16909	0.112651	0.0698155	1	0.119821	0.0691786	0.417576	0.0206879	0.0119442	1.75963	0.213847	0.123465	0.710565	0.120149	0.0693681	0.559445	0.0630222	0.0363859	0.363103	0.0253502	0.0146359	0.801719	0.522275	2.70894
ACT2 + Cpn60 + EF1α + elF-5A + GAPDH + HIS + TATA	0.651533	0.0266582	0.029536	0.1259	0.233928	0.0681343	0.062766	1	0.0266582	0.0153911	1.13744	0.0335953	0.0193963	3.38659	0.426371	0.246165	1.61256	0.377222	0.217789	0.946948	0.0645197	0.0372505	0.839606	0.0526987	0.0304256	1.48719	0.968953	3.35003
elF-5A + GIIα + HIS + RA + RPL17 + TATA	0.651571	0.115347	0.0306139	0.0801465	0.197103	0.0817675	0.0570708	1	0.115347	0.0665954	0.247612	0.00758038	0.00437653	1.2588	0.100888	0.0582478	0.611117	0.120453	0.0695435	0.412128	0.0336987	0.0194559	0.273903	0.0156319	0.00902507	0.633926	0.413048	2.71404
elF-5A + GAPDH + GIIα + RA + RPL17 + TATA	0.651639	0.111431	0.0374672	0.089687	0.24214	0.111997	0.0648977	1	0.111431	0.0643346	0.354132	0.0132683	0.00766048	1.65277	0.148232	0.085582	0.711445	0.17227	0.0994599	0.492505	0.0551592	0.0318462	0.375841	0.0243912	0.0140823	0.76445	0.498145	2.71885
ACT2 + GAPDH + GIIα + TATA	0.651691	0.0244123	0.0306897	0.180866	0.287052	0.107729	0.0277173	1	0.0244123	0.0140944	1.175	0.0360605	0.0208195	3.24104	0.586194	0.338439	1.18334	0.339681	0.196115	0.962717	0.103712	0.0598784	0.834173	0.023121	0.0133489	1.39938	0.911963	2.8025
ACT2 + Cpn60 + GAPDH + HIS + RA + RP + TATA + UBQ	0.651815	0.0632922	0.0331494	0.123927	0.202106	0.108705	0.0670975	1	0.0632922	0.0365418	0.382725	0.0126871	0.00732491	1.75489	0.217479	0.125562	0.537975	0.108728	0.0627742	0.633701	0.0688865	0.0397716	0.456333	0.0306188	0.0176778	0.794271	0.517717	2.74416
ACT2 + AP-2 + EF1α + elF-5A + GAPDH + GIIα + HIS + RA + RP	0.65197	0.0442656	0.0280731	0.127443	0.147417	0.115896	0.0569261	1	0.0442656	0.0255567	0.446877	0.0125452	0.00724299	2.2425	0.285792	0.165002	0.869411	0.128166	0.0739969	0.978053	0.113352	0.065444	0.480212	0.0273366	0.0157828	1.00284	0.653823	2.46795
AP-2 + elF-5A + GAPDH + HIS + RA + RPL17	0.652042	0.113185	0.0398609	0.0783901	0.175711	0.122181	0.0588012	1	0.113185	0.0653474	0.35166	0.0140175	0.008093	1.75717	0.137745	0.079527	0.780594	0.137159	0.079189	0.510949	0.062428	0.0360428	0.430062	0.0252881	0.0146001	0.805073	0.524941	2.68391
AP-2 + EF1α + elF-5A + GAPDH + GIIα + HIS + RA + RP + TATA	0.652051	0.0431614	0.0241872	0.110399	0.193922	0.11966	0.0614906	1	0.0431614	0.0249193	0.449278	0.0108668	0.00627392	2.101	0.231949	0.133916	0.837375	0.162386	0.0937533	0.757452	0.0906368	0.0523292	0.466945	0.0287127	0.0165773	0.935342	0.60989	2.58995
AP-2 + Cpn60 + EF1α + GAPDH + HIS + RA + RPL17 + TATA	0.652082	0.105423	0.0416014	0.105714	0.209917	0.0930476	0.0671304	1	0.105423	0.0608662	0.496919	0.0206726	0.0119353	1.98563	0.209908	0.12119	0.884787	0.185732	0.107232	0.508944	0.047356	0.027341	0.470426	0.0315799	0.0182326	0.891117	0.581081	2.62455
AP-2 + EF1α + elF-5A + GIIα + HIS + RA + TATA	0.652119	0.0543513	0.0178529	0.100756	0.183686	0.069214	0.0456262	1	0.0543513	0.0313798	0.288152	0.00514435	0.00297009	1.50519	0.151657	0.0875592	0.675572	0.124093	0.0716454	0.541188	0.0374578	0.0216263	0.29594	0.0135026	0.00779574	0.717674	0.468009	2.70434
ACT2 + GIIα + HIS + RA + TATA	0.652215	0.0780109	0.0282481	0.135374	0.211407	0.0581359	0.0263373	1	0.0780109	0.0450396	0.183353	0.00517937	0.00299031	0.666863	0.0902762	0.052121	0.42306	0.0894381	0.0516371	0.391553	0.0227633	0.0131424	0.197599	0.00520422	0.00300466	0.477071	0.311153	3.13757
EF1α + GIIα + HIS + RA + RPL17	0.652233	0.14004	0.0369257	0.112671	0.133039	0.0931828	0.056759	1	0.14004	0.080852	0.213081	0.00786819	0.0045427	1.05705	0.119098	0.0687615	0.503343	0.0669644	0.0386619	0.431386	0.0401977	0.0232082	0.222371	0.0126216	0.00728706	0.571204	0.372558	2.68686
AP-2 + EF1α + elF-5A + HIS + RA + RPL17 + TATA	0.652312	0.0983322	0.0234443	0.078554	0.183874	0.0636215	0.060375	1	0.0983322	0.0567721	0.340901	0.0079922	0.0046143	1.72116	0.135204	0.0780602	0.863389	0.158755	0.091657	0.495747	0.0315401	0.0182097	0.387119	0.0233723	0.013494	0.801387	0.522754	2.63401
EF1α + HIS + RA + RPL17	0.652328	0.164073	0.0417012	0.0875456	0.148425	0.0727323	0.0663628	1	0.164073	0.0947275	0.177138	0.00738687	0.00426481	0.720222	0.0630523	0.0364033	0.513071	0.0761524	0.0439666	0.322637	0.0234662	0.0135482	0.216648	0.0143773	0.00830077	0.49162	0.320697	3.05028
Cpn60 + EF1α + RA + TATA	0.652353	0.132388	0.0430761	0.0983852	0.25087	0.0235755	0.0879497	1	0.132388	0.0764341	0.189979	0.00818356	0.00472478	0.776935	0.0764389	0.044132	0.527232	0.132267	0.0763644	0.347666	0.00819642	0.00473221	0.18938	0.016656	0.00961632	0.505199	0.329568	2.96881
ACT2 + Cpn60 + EF1α + elF-5A + HIS + RA + RP + RPL17	0.652399	0.0955615	0.0366243	0.101182	0.128456	0.0790947	0.0885595	1	0.0955615	0.0551725	0.402697	0.0147485	0.00851505	2.19271	0.221864	0.128093	0.997041	0.128076	0.0739445	0.89767	0.0710009	0.0409924	0.453293	0.0401434	0.0231768	0.990569	0.646246	2.44201
ACT2 + AP-2 + GAPDH + GIIα + HIS + RA + RPL17	0.652423	0.10773	0.042086	0.134048	0.151182	0.118022	0.0403269	1	0.10773	0.0621982	0.377273	0.0158779	0.00916712	1.79207	0.240224	0.138693	0.684193	0.103438	0.0597199	0.616749	0.0727897	0.0420251	0.404865	0.016327	0.00942638	0.812525	0.53011	2.70899
elF-5A + GAPDH + TATA	0.652499	0.0350625	0.024281	0.0840381	0.382905	0.115096	0.0661079	1	0.0350625	0.0202434	1.48992	0.0361768	0.0208867	3.78553	0.318129	0.183672	1.863	0.713351	0.411854	0.766065	0.0881711	0.0509056	1.19693	0.0791266	0.0456837	1.68357	1.09853	4.56932
AP-2 + EF1α + GAPDH + GIIα + HIS + RA + RPL17 + TATA	0.652592	0.0944613	0.0324809	0.118244	0.202752	0.108789	0.0489988	1	0.0944613	0.0545373	0.445407	0.0144672	0.00835266	1.84517	0.21818	0.125966	0.758249	0.153737	0.08876	0.51629	0.0561667	0.0324278	0.42647	0.0208965	0.0120646	0.831932	0.542912	2.69876
ACT2 + Cpn60 + EF1α + elF-5A + GAPDH + HIS + RA + TATA + UBQ	0.652595	0.0572444	0.0300279	0.114222	0.209068	0.0689886	0.0580562	1	0.0572444	0.03305	0.426516	0.0128074	0.00739436	1.85554	0.211944	0.122366	0.658619	0.137696	0.0794991	0.60658	0.0418471	0.0241604	0.442612	0.0256964	0.0148358	0.831644	0.542727	2.72121
ACT2 + EF1α + GAPDH + GIIα + TATA	0.652632	0.0210742	0.0253276	0.176878	0.257303	0.0877025	0.037508	1	0.0210742	0.0121672	1.20868	0.0306129	0.0176744	3.3905	0.599703	0.346239	1.33475	0.343436	0.198283	1.0493	0.0920263	0.0531314	0.82462	0.0309298	0.0178573	1.46797	0.958046	3.1586
AP-2 + Cpn60 + EF1α + HIS + RA	0.652647	0.110918	0.0438264	0.106247	0.133983	0.0629443	0.0647177	1	0.110918	0.0640383	0.223471	0.00979395	0.00565454	1.20842	0.128392	0.0741272	0.575149	0.0770599	0.0444906	0.478007	0.0300878	0.0173712	0.234654	0.0151863	0.00876779	0.619951	0.404609	2.69714
AP-2 + Cpn60 + EF1α + GAPDH + RA	0.652796	0.108936	0.0558619	0.117556	0.185376	0.1026	0.0741517	1	0.108936	0.0628945	0.34333	0.0191791	0.011073	1.67542	0.196956	0.113713	0.688604	0.12765	0.073699	0.591746	0.0607133	0.0350529	0.342974	0.0254321	0.0146832	0.773679	0.505055	2.70877
ACT2 + AP-2 + Cpn60 + EF1α + elF-5A + GAPDH + HIS + RA + RP	0.652862	0.052967	0.0333493	0.115886	0.153353	0.102908	0.0732473	1	0.052967	0.0305805	0.4927	0.0164312	0.00948658	2.39439	0.277477	0.160201	0.997435	0.15296	0.0883113	0.966098	0.0994191	0.0573997	0.524241	0.0383992	0.0221698	1.06248	0.693651	2.41391
ACT2 + EF1α + elF-5A + TATA	0.652919	0.0225757	0.0186754	0.120296	0.233691	0.00914893	0.0555116	1	0.0225757	0.0130341	0.97148	0.0181428	0.0104748	3.48571	0.419319	0.242094	1.92624	0.450145	0.259891	1.16929	0.0106977	0.00617633	0.820514	0.045548	0.0262972	1.56221	1.01999	3.78925
ACT2 + Cpn60 + elF-5A + HIS + RA + RP + RPL17	0.652989	0.107242	0.0414817	0.092553	0.129117	0.0892848	0.0902953	1	0.107242	0.0619161	0.338554	0.0140438	0.00810818	2.00749	0.185799	0.107271	0.891915	0.115161	0.0664884	0.835323	0.0745816	0.0430597	0.418709	0.0378075	0.0218282	0.915332	0.597701	2.52299
ACT2 + AP-2 + Cpn60 + elF-5A + GAPDH + HIS + RA + RP	0.653128	0.0580177	0.0368928	0.110154	0.155603	0.115047	0.072854	1	0.0580177	0.0334965	0.434218	0.0160195	0.00924887	2.24139	0.246897	0.142546	0.904978	0.140818	0.0813011	0.9159	0.105372	0.0608364	0.498169	0.0362936	0.0209541	0.999109	0.652546	2.48812
ACT2 + AP-2 + EF1α + HIS + TATA	0.653256	0.0217195	0.0123554	0.146036	0.192771	0.0403091	0.0285558	1	0.0217195	0.0125397	0.876108	0.0108247	0.00624963	2.99309	0.437099	0.252359	1.39887	0.269661	0.155689	0.849812	0.0342552	0.0197772	0.740977	0.0211592	0.0122163	1.30981	0.855641	2.92506
ACT2 + AP-2 + elF-5A + GAPDH + GIIα + HIS + RA + RP	0.653418	0.0485296	0.0312986	0.123293	0.149027	0.129495	0.0544318	1	0.0485296	0.0280186	0.389065	0.0121772	0.0070305	2.08207	0.256704	0.148208	0.775409	0.115557	0.0667167	0.928788	0.120273	0.0694397	0.451373	0.024569	0.0141849	0.937785	0.612765	2.53744
ACT2 + Cpn60 + elF-5A + GIIα + HIS + RA + RP	0.653525	0.0659254	0.0363835	0.11471	0.128445	0.0940693	0.0752304	1	0.0659254	0.0380621	0.28621	0.0104133	0.00601214	1.75627	0.201463	0.116315	0.698015	0.0896562	0.051763	0.912116	0.0858021	0.0495378	0.320046	0.0240772	0.013901	0.828776	0.541626	2.53988
AP-2 + Cpn60 + EF1α + elF-5A + GAPDH + HIS + RA + RP + TATA	0.653638	0.0514752	0.0288821	0.0990085	0.200208	0.10613	0.0782429	1	0.0514752	0.0297192	0.495345	0.0143066	0.00825993	2.24366	0.222141	0.128253	0.960901	0.19238	0.111071	0.748148	0.0794007	0.045842	0.509807	0.0398888	0.0230298	0.992976	0.649047	2.52945
ACT2 + GAPDH + HIS + RA + RP + RPL17 + TATA + UBQ	0.653861	0.0918981	0.0319742	0.117171	0.195104	0.119215	0.0612575	1	0.0918981	0.0530574	0.397348	0.0127049	0.00733517	1.83269	0.214738	0.123979	0.571268	0.111457	0.0643497	0.595151	0.0709511	0.0409636	0.523133	0.0320458	0.0185017	0.819932	0.536121	2.74579
AP-2 + EF1α + elF-5A + RA + RP + TATA	0.653943	0.048754	0.0203134	0.0819716	0.183275	0.0853457	0.081228	1	0.048754	0.0281481	0.294372	0.00597969	0.00345238	1.86289	0.152704	0.0881638	0.835614	0.153147	0.0884196	0.76466	0.0652604	0.0376781	0.391357	0.0317891	0.0183535	0.858149	0.561181	2.57689
ACT2 + EF1α + elF-5A + GAPDH + GIIα + RA + RP + RPL17 + TATA	0.653952	0.0780223	0.0328348	0.11726	0.191279	0.105668	0.0725479	1	0.0780223	0.0450462	0.511878	0.0168074	0.00970378	2.38961	0.280205	0.161777	0.988255	0.189033	0.109138	0.891676	0.0942217	0.0543989	0.541148	0.0392591	0.0226663	1.05376	0.689109	2.45665
ACT2 + elF-5A + GIIα + HIS + RA + RP + RPL17	0.653952	0.10078	0.0379589	0.106617	0.122681	0.107466	0.0692972	1	0.10078	0.0581852	0.298694	0.0113381	0.00654605	1.84513	0.196722	0.113577	0.747805	0.0917417	0.0529671	0.848794	0.0912168	0.052664	0.374038	0.0259198	0.0149648	0.85241	0.557436	2.5758
EF1α + elF-5A + HIS + RA	0.653987	0.0766693	0.0251187	0.0708743	0.171611	0.0480452	0.0611846	1	0.0766693	0.044265	0.149415	0.0037531	0.00216685	0.63154	0.0447599	0.0258422	0.520683	0.0893551	0.0515892	0.407495	0.0195782	0.0113035	0.183934	0.0112539	0.00649744	0.482178	0.315338	3.10693
ACT2 + AP-2 + Cpn60 + EF1α + GAPDH + GIIα + HIS + RA + RP + TATA	0.654025	0.0554835	0.0314511	0.135891	0.180557	0.104862	0.0618569	1	0.0554835	0.0320334	0.502766	0.0158125	0.00912937	2.22018	0.301701	0.174187	0.857899	0.1549	0.0894315	0.821513	0.0861458	0.0497363	0.480306	0.0297102	0.0171532	0.980443	0.641235	2.55769
ACT2 + AP-2 + elF-5A + GIIα + HIS + RA	0.654057	0.0634166	0.0266012	0.116044	0.126805	0.072402	0.0351028	1	0.0634166	0.0366136	0.220851	0.00587492	0.00339189	1.40645	0.163211	0.0942299	0.588872	0.0746719	0.0431118	0.671276	0.0486018	0.0280603	0.262179	0.0092032	0.00531347	0.691605	0.452349	2.66327
ACT2 + elF-5A + GAPDH	0.654092	0.032842	0.0361389	0.135015	0.228265	0.109484	0.0500995	1	0.032842	0.0189614	1.46644	0.0529956	0.030597	4.60242	0.621397	0.358764	2.0572	0.469587	0.271116	1.6504	0.180693	0.104323	1.30198	0.0652284	0.0376596	2.01307	1.31674	6.07843
EF1α + elF-5A + GIIα + HIS + RA + RP + RPL17 + TATA	0.654394	0.0882533	0.0297265	0.0944559	0.169604	0.100261	0.0754117	1	0.0882533	0.0509531	0.363074	0.0107929	0.0062313	1.89319	0.178823	0.103244	0.818224	0.138774	0.0801214	0.682751	0.0684531	0.0395214	0.397964	0.0300111	0.0173269	0.859201	0.562256	2.63118
ACT2 + elF-5A + GAPDH + GIIα + RA + RP + RPL17 + TATA	0.654503	0.0864931	0.0368324	0.111759	0.197802	0.117849	0.0720307	1	0.0864931	0.0499368	0.453221	0.0166932	0.00963785	2.23605	0.249898	0.144279	0.895559	0.177143	0.102274	0.836814	0.0986178	0.056937	0.516209	0.0371829	0.0214675	0.989642	0.647724	2.53424
ACT2 + AP-2 + EF1α + elF-5A + HIS + RA + RP + RPL17 + TATA	0.654514	0.0787232	0.0260842	0.100386	0.157984	0.0793654	0.0677669	1	0.0787232	0.0454509	0.428049	0.0111653	0.00644629	2.2309	0.223952	0.129299	1.0156	0.160449	0.0926351	0.792689	0.062912	0.0363223	0.509851	0.0345511	0.0199481	0.996182	0.652015	2.51591
Cpn60 + elF-5A + GAPDH + GIIα + HIS + RA + RP	0.654637	0.0641161	0.0400388	0.104809	0.168791	0.141711	0.0822245	1	0.0641161	0.0370175	0.360546	0.0144358	0.00833454	1.85958	0.194901	0.112526	0.695552	0.117403	0.0677824	0.788869	0.111791	0.0645427	0.374176	0.0307664	0.017763	0.846454	0.55412	2.64044
Cpn60 + EF1α + elF-5A + GIIα + HIS + RA	0.654792	0.0825011	0.0341189	0.102569	0.146408	0.0661114	0.0694505	1	0.0825011	0.047632	0.248648	0.00848361	0.00489801	1.37751	0.14129	0.0815737	0.61535	0.0900921	0.0520147	0.599354	0.0396242	0.022877	0.230949	0.0160395	0.00926041	0.678635	0.444365	2.68321
ACT2 + Cpn60 + EF1α + GIIα + HIS + RA + RP + RPL17 + TATA	0.654876	0.0929282	0.0341385	0.124646	0.157218	0.0856028	0.0742829	1	0.0929282	0.0536521	0.421192	0.0143789	0.00830166	2.03562	0.253732	0.146492	0.842727	0.132492	0.0764944	0.755895	0.0647067	0.0373584	0.417943	0.031046	0.0179244	0.912229	0.597397	2.59786
AP-2 + elF-5A + GAPDH + GIIα + HIS + RA + RP + TATA	0.654938	0.0473113	0.0270489	0.104146	0.200748	0.133636	0.0595775	1	0.0473113	0.0273152	0.391416	0.0105874	0.00611263	1.93499	0.20152	0.116348	0.743406	0.149237	0.086162	0.696707	0.0931051	0.0537543	0.437365	0.0260572	0.0150441	0.867313	0.568036	2.66609
AP-2 + EF1α + RA + TATA	0.655033	0.0886529	0.0243518	0.0970552	0.229451	0.0452098	0.0511498	1	0.0886529	0.0511838	0.174811	0.00425697	0.00245776	0.865816	0.0840319	0.0485158	0.516605	0.118535	0.0684364	0.358797	0.0162211	0.00936528	0.219003	0.011202	0.00646746	0.522505	0.342258	2.86497
Cpn60 + EF1α + elF-5A + RA + RP	0.655033	0.080991	0.0341746	0.0816693	0.138379	0.0859414	0.11684	1	0.080991	0.0467602	0.247695	0.00846487	0.00488719	1.74821	0.142775	0.0824311	0.77967	0.10789	0.0622903	0.926313	0.0796087	0.0459621	0.307704	0.0359523	0.020757	0.834932	0.546908	2.48683
AP-2 + GAPDH + GIIα + RA + TATA	0.655066	0.0751906	0.034937	0.122758	0.254802	0.124983	0.0387882	1	0.0751906	0.0434113	0.270266	0.0094423	0.00545151	1.24849	0.153262	0.088486	0.486501	0.123962	0.0715692	0.427687	0.0534535	0.0308614	0.289423	0.0112262	0.00648145	0.620395	0.4064	2.77462
ACT2 + elF-5A + HIS + RA + RP + TATA + UBQ	0.655078	0.051806	0.0242915	0.0993716	0.175683	0.0798972	0.060047	1	0.051806	0.0299102	0.252896	0.00614323	0.0035468	1.49336	0.148398	0.0856774	0.488822	0.0858775	0.0495814	0.636362	0.0508436	0.0293545	0.373715	0.0224405	0.012956	0.707526	0.463484	2.74156
EF1α + elF-5A + GAPDH + GIIα + HIS + RA + RP + RPL17	0.655087	0.0887415	0.0351106	0.104876	0.158269	0.136	0.0762303	1	0.0887415	0.051235	0.441646	0.0155065	0.00895266	2.14119	0.22456	0.12965	0.851719	0.134801	0.0778275	0.801516	0.109006	0.0629348	0.470813	0.0358903	0.0207213	0.951147	0.623084	2.57549
Cpn60 + elF-5A + GIIα + HIS + RA + TATA	0.655106	0.081355	0.0317811	0.0902582	0.205926	0.0651753	0.0641415	1	0.081355	0.0469703	0.235601	0.00748764	0.00432299	1.18825	0.10725	0.0619205	0.564236	0.116191	0.0670826	0.448329	0.02922	0.0168702	0.228345	0.0146464	0.00845608	0.610794	0.400135	2.71174
AP-2 + Cpn60 + elF-5A + GAPDH + HIS + RA + RP + TATA	0.655134	0.0563457	0.031912	0.0911947	0.207797	0.118587	0.078542	1	0.0563457	0.0325312	0.436839	0.0139404	0.00804849	2.08346	0.190001	0.109697	0.867877	0.180343	0.104121	0.686987	0.0814677	0.0470354	0.48277	0.0379178	0.0218918	0.926323	0.606866	2.60899
ACT2 + AP-2 + elF-5A + HIS + RA + RP + RPL17 + TATA	0.655171	0.0872507	0.0293459	0.0928122	0.160636	0.0881694	0.0666642	1	0.0872507	0.0503742	0.370612	0.010876	0.00627923	2.06983	0.192105	0.110912	0.923404	0.148332	0.0856394	0.732902	0.0646196	0.0373081	0.482746	0.0321819	0.0185802	0.929916	0.609254	2.56016
ACT2 + AP-2 + Cpn60 + HIS + RA + RPL17 + TATA	0.655346	0.120031	0.0395883	0.107609	0.172599	0.0580247	0.0587172	1	0.120031	0.0692998	0.341652	0.0135254	0.00780891	1.69234	0.182111	0.105142	0.779303	0.134507	0.0776574	0.505483	0.0293304	0.0169339	0.373615	0.0219376	0.0126657	0.782066	0.512523	2.69229
ACT2 + AP-2 + EF1α + elF-5A + RA + RP	0.655396	0.0506543	0.0245949	0.107183	0.116687	0.0791959	0.0739647	1	0.0506543	0.0292453	0.292	0.00718172	0.00414637	2.05335	0.220084	0.127065	0.885027	0.103271	0.0596238	1.12208	0.0888641	0.0513057	0.4081	0.030185	0.0174273	0.960093	0.629241	2.5903
ACT2 + EF1α + HIS + RA	0.655456	0.0915332	0.0355458	0.133467	0.154946	0.031339	0.0374795	1	0.0915332	0.0528467	0.159294	0.00566221	0.00326908	0.505767	0.0675033	0.038973	0.470627	0.0729219	0.0421015	0.44251	0.0138678	0.00800657	0.190209	0.00712895	0.0041159	0.461401	0.302428	3.23159
AP-2 + elF-5A + GAPDH + GIIα + HIS + RA	0.655521	0.0618443	0.0329637	0.104645	0.175339	0.127452	0.0421462	1	0.0618443	0.0357058	0.289125	0.00953064	0.00550252	1.50341	0.157324	0.090831	0.586543	0.102844	0.0593769	0.566308	0.0721771	0.0416715	0.314517	0.0132557	0.00765319	0.709984	0.465409	2.74692
EF1α + elF-5A + GIIα + HIS + RA + RPL17	0.655682	0.115402	0.031454	0.0922778	0.139033	0.0824275	0.062939	1	0.115402	0.0666273	0.261328	0.00821982	0.00474571	1.45923	0.134655	0.0777429	0.6668	0.0927073	0.0535246	0.550982	0.045416	0.026221	0.27704	0.0174366	0.010067	0.702564	0.460658	2.70308
ACT2 + EF1α + elF-5A + GAPDH + HIS + RA + RPL17 + TATA + UBQ	0.655689	0.0825109	0.0275042	0.107895	0.202837	0.0774194	0.053011	1	0.0825109	0.0476377	0.44102	0.0121299	0.00700319	1.92875	0.208103	0.120148	0.694802	0.140932	0.0813669	0.573569	0.0444054	0.0256374	0.499846	0.0264973	0.0152982	0.856331	0.561487	2.71951
HIS + RPL17 + TATA	0.655703	0.137167	0.0291103	0.0869199	0.252036	0.0806587	0.0555232	1	0.137167	0.0791936	0.918254	0.0267306	0.0154329	2.62905	0.228517	0.131934	1.34134	0.338065	0.195182	0.394939	0.0318553	0.0183917	0.794474	0.0441118	0.0254679	1.17968	0.773517	2.86272
elF-5A + RA + RPL17 + TATA	0.655731	0.15196	0.0330833	0.0418799	0.240142	0.0536624	0.0817212	1	0.15196	0.0877342	0.175027	0.00579046	0.00334313	0.982342	0.0411404	0.0237524	0.628255	0.15087	0.0871051	0.324551	0.0174161	0.0100552	0.252048	0.0205976	0.011892	0.56037	0.367452	2.63778
elF-5A + GAPDH + HIS + RA + RP + TATA + UBQ	0.655945	0.0511448	0.0246991	0.089712	0.222295	0.127833	0.0673074	1	0.0511448	0.0295284	0.318534	0.0078675	0.0045423	1.58128	0.14186	0.0819027	0.488009	0.108482	0.0626321	0.550116	0.0703229	0.0406009	0.436869	0.0294045	0.0169767	0.729134	0.478272	2.78775
ACT2 + EF1α + elF-5A + GAPDH + GIIα + HIS + RA + TATA + UBQ	0.655997	0.0477095	0.02306	0.125541	0.202753	0.0807594	0.0412434	1	0.0477095	0.0275451	0.386863	0.00892107	0.00515058	1.73786	0.218174	0.125963	0.573974	0.116375	0.0671891	0.613889	0.0495774	0.0286235	0.405528	0.0167254	0.00965639	0.786353	0.515845	2.75761
ACT2 + AP-2 + Cpn60 + GAPDH + GIIα + HIS + RA + RP + TATA	0.656	0.060244	0.0343912	0.13302	0.185141	0.115666	0.0602042	1	0.060244	0.0347819	0.450359	0.0154884	0.0089422	2.07598	0.276148	0.159434	0.773773	0.143258	0.0827098	0.769468	0.0890011	0.0513848	0.454571	0.0273671	0.0158004	0.920693	0.603975	2.62781
AP-2 + HIS + RA + RPL17 + TATA	0.656023	0.137144	0.0318687	0.0795553	0.19801	0.0809564	0.0497909	1	0.137144	0.0791799	0.22237	0.00708664	0.00409147	1.08486	0.0863062	0.0498289	0.570582	0.112981	0.0652294	0.305033	0.0246944	0.0142573	0.288055	0.0143425	0.00828067	0.578483	0.379498	2.69882
Cpn60 + EF1α + elF-5A + HIS + RA + RP + RPL17 + TATA	0.656057	0.0940621	0.0320757	0.0826581	0.176379	0.0834524	0.0941357	1	0.0940621	0.0543068	0.405146	0.0129953	0.00750286	2.03856	0.168504	0.0972856	0.954971	0.168437	0.0972469	0.67331	0.0561893	0.0324409	0.439323	0.041356	0.0238769	0.918552	0.602622	2.56581
ACT2 + AP-2 + Cpn60 + EF1α + RA + RP + TATA	0.656071	0.072367	0.0284385	0.122522	0.165656	0.068876	0.079001	1	0.072367	0.0417811	0.367036	0.010438	0.00602636	2.04887	0.251031	0.144933	0.865059	0.143302	0.0827355	0.857525	0.0590629	0.0341	0.41769	0.0329979	0.0190514	0.926029	0.607541	2.54156
ACT2 + GAPDH + HIS + RA + UBQ	0.656095	0.0767303	0.0395098	0.135468	0.187309	0.106491	0.0280233	1	0.0767303	0.0443003	0.214718	0.00848346	0.00489793	0.902668	0.122283	0.0705999	0.286105	0.05359	0.0309402	0.416875	0.0443934	0.0256306	0.302038	0.00846408	0.00488674	0.520401	0.341432	2.8776
ACT2 + EF1α + GAPDH + RA + RP + UBQ	0.656208	0.0573855	0.0293167	0.139714	0.158665	0.121494	0.066636	1	0.0573855	0.0331315	0.320467	0.00939504	0.00542423	1.74671	0.24404	0.140897	0.465936	0.0739279	0.0426823	0.850174	0.103291	0.0596354	0.45429	0.0302721	0.0174776	0.806263	0.529076	2.65584
AP-2 + GAPDH + HIS + TATA	0.656528	0.0244123	0.024381	0.125615	0.294012	0.131756	0.028675	1	0.0244123	0.0140944	1.17691	0.0286942	0.0165666	3.06403	0.38489	0.222216	1.25377	0.368625	0.212826	0.572482	0.0754282	0.0435485	0.958786	0.0274932	0.0158732	1.33766	0.878214	2.96345
ACT2 + EF1α + elF-5A + GAPDH	0.65655	0.0242989	0.0280484	0.141467	0.206153	0.0829798	0.0567412	1	0.0242989	0.014029	1.43736	0.0403157	0.0232763	4.46078	0.631054	0.364339	2.08443	0.429712	0.248095	1.60633	0.133293	0.0769567	1.1484	0.0651615	0.037621	1.95622	1.28435	5.7373
ACT2 + EF1α + GAPDH + GIIα + HIS + RA + UBQ	0.656561	0.0619156	0.0312246	0.150544	0.162753	0.0986226	0.0336839	1	0.0619156	0.035747	0.309931	0.00967747	0.00558729	1.42499	0.214523	0.123855	0.409457	0.0666403	0.0384748	0.592382	0.0584222	0.0337301	0.336386	0.0113308	0.00654184	0.678858	0.445711	2.77683
EF1α + elF-5A + GAPDH + TATA	0.65675	0.0256046	0.0186261	0.103102	0.321598	0.0875451	0.0682221	1	0.0256046	0.0147828	1.45466	0.0270946	0.0156431	3.85162	0.397108	0.229271	1.92941	0.620494	0.358242	0.903292	0.0790788	0.0456562	1.07822	0.0735583	0.0424689	1.70287	1.11836	4.41062
EF1α + GAPDH + HIS + RA + RPL17 + TATA + UBQ	0.656812	0.103865	0.0312246	0.105808	0.224911	0.0985124	0.0540269	1	0.103865	0.0599664	0.369156	0.0115267	0.00665497	1.49721	0.158417	0.0914622	0.499094	0.112252	0.0648085	0.390541	0.0384732	0.0222125	0.424331	0.0229253	0.0132359	0.696722	0.457616	2.81409
AP-2 + Cpn60 + GAPDH + HIS + RA + RPL17 + TATA	0.656989	0.118289	0.0463731	0.097701	0.219932	0.10531	0.0657925	1	0.118289	0.0682944	0.430463	0.0199619	0.011525	1.79209	0.175089	0.101088	0.77809	0.171127	0.0987999	0.436726	0.0459917	0.0265533	0.4368	0.0287382	0.016592	0.812362	0.533713	2.71001
EF1α + elF-5A + RA + RP + RPL17	0.657129	0.121807	0.0356745	0.0685947	0.129839	0.104482	0.108124	1	0.121807	0.0703255	0.262921	0.00937958	0.0054153	1.87338	0.128504	0.0741916	0.858479	0.111464	0.0643538	0.837401	0.087493	0.0505141	0.382606	0.0413687	0.0238842	0.86913	0.57113	2.53197
ACT2 + Cpn60 + EF1α + elF-5A + GAPDH + RA + RP + RPL17 + TATA	0.657189	0.0837681	0.0368441	0.106118	0.197534	0.0920609	0.0892116	1	0.0837681	0.0483636	0.564318	0.0207918	0.0120041	2.55156	0.270766	0.156327	1.13392	0.223988	0.129319	0.880754	0.081083	0.0468133	0.590845	0.0527103	0.0304323	1.12023	0.736205	2.64956
ACT2 + Cpn60 + elF-5A + GAPDH + RA + RP + RPL17 + TATA	0.657209	0.0925872	0.0410185	0.0991545	0.204811	0.102716	0.0908656	1	0.0925872	0.0534553	0.505766	0.0207458	0.0119776	2.40727	0.238692	0.137809	1.04537	0.214104	0.123613	0.825178	0.0847594	0.0489358	0.56983	0.0517779	0.029894	1.0589	0.69592	2.55187
Cpn60 + EF1α + elF-5A + GAPDH + HIS + RA + RP + RPL17	0.657246	0.0942882	0.0404274	0.0925232	0.164833	0.120842	0.094689	1	0.0942882	0.0544373	0.492872	0.0199255	0.011504	2.30536	0.213299	0.123148	0.994013	0.163846	0.0945964	0.790231	0.0954932	0.055133	0.519747	0.0492143	0.0284139	1.01704	0.668444	2.5085
AP-2 + EF1α + elF-5A + GAPDH + RA + RP	0.657265	0.0492238	0.0279251	0.0957573	0.166809	0.134794	0.0820921	1	0.0492238	0.0284194	0.382235	0.010674	0.00616261	2.19499	0.210186	0.121351	0.881345	0.147016	0.0848797	0.946856	0.12763	0.0736875	0.489687	0.0401994	0.0232091	0.982519	0.645775	2.49487
ACT2 + Cpn60 + EF1α + GAPDH + GIIα + HIS + RA + RP + RPL17	0.657339	0.0930833	0.0419618	0.133914	0.146928	0.117748	0.0749794	1	0.0930833	0.0537417	0.501366	0.0210382	0.0121464	2.27141	0.304172	0.175614	0.873382	0.128324	0.0740881	0.871455	0.102612	0.0592431	0.485306	0.0363879	0.0210086	1.00049	0.657659	2.5399
ACT2 + AP-2 + EF1α + elF-5A + GAPDH + HIS + RA + RP + RPL17	0.657661	0.0791265	0.0321679	0.109731	0.147688	0.112285	0.0684502	1	0.0791265	0.0456837	0.50948	0.0163889	0.00946216	2.48896	0.273116	0.157684	1.05253	0.155446	0.0897469	0.913794	0.102605	0.059239	0.59202	0.0405239	0.0233965	1.0928	0.71869	2.52619
ACT2 + AP-2 + EF1α + GIIα + RA + RP + TATA	0.657753	0.0532393	0.0229798	0.137035	0.157612	0.0883303	0.0578222	1	0.0532393	0.0307377	0.323902	0.00744319	0.00429733	1.8842	0.258203	0.149073	0.725264	0.11431	0.065997	0.871416	0.0769725	0.0444401	0.373282	0.021584	0.0124615	0.863011	0.567648	2.59034
ACT2 + AP-2 + GAPDH + HIS + RA + TATA + UBQ	0.657759	0.0599442	0.0280762	0.126803	0.214592	0.0918469	0.0286069	1	0.0599442	0.0346088	0.319493	0.00897015	0.00517892	1.45061	0.183941	0.106199	0.448311	0.0962039	0.0555434	0.462468	0.0424763	0.0245237	0.404672	0.0115764	0.00668364	0.680926	0.447885	2.81567
ACT2 + GAPDH + GIIα + HIS + RA + RP + TATA + UBQ	0.657786	0.0527821	0.0274772	0.137188	0.195004	0.123265	0.0478265	1	0.0527821	0.0304737	0.342957	0.0094235	0.00544066	1.63049	0.223683	0.129143	0.460875	0.0898726	0.051888	0.642633	0.079214	0.0457342	0.413517	0.0197771	0.0114183	0.748412	0.492295	2.77051
AP-2 + EF1α + GAPDH + RA + RPL17	0.657793	0.133381	0.0474103	0.105554	0.17438	0.119517	0.0660068	1	0.133381	0.0770073	0.364535	0.0172827	0.00997817	1.79611	0.189587	0.109458	0.758304	0.132233	0.0763447	0.535304	0.0639777	0.0369375	0.426856	0.0281754	0.0162671	0.813518	0.535127	2.71111
Cpn60 + elF-5A + GIIα + HIS + RA + RP + TATA	0.657874	0.0640396	0.0316128	0.0931697	0.181719	0.099267	0.0815091	1	0.0640396	0.0369733	0.288195	0.00911065	0.00526004	1.61554	0.150519	0.0869025	0.664417	0.120737	0.0697075	0.656633	0.065182	0.0376329	0.308768	0.0251674	0.0145304	0.755593	0.497085	2.69753
ACT2 + AP-2 + elF-5A + GAPDH + HIS + RA + RP + RPL17	0.657877	0.0877159	0.0358178	0.103361	0.149368	0.125494	0.067411	1	0.0877159	0.0506428	0.450827	0.0161476	0.00932284	2.34097	0.241964	0.139698	0.96127	0.143583	0.0828977	0.860253	0.107957	0.0623287	0.571112	0.0384992	0.0222275	1.03074	0.678098	2.4975
EF1α + elF-5A + GAPDH + HIS + RA + UBQ	0.658153	0.0590903	0.0272412	0.0973163	0.189182	0.100744	0.0521251	1	0.0590903	0.0341158	0.279601	0.00761666	0.00439748	1.34407	0.1308	0.0755172	0.428951	0.0811497	0.0468518	0.487538	0.0491167	0.0283575	0.346455	0.018059	0.0104264	0.647769	0.426331	2.80152
elF-5A + GAPDH + GIIα + HIS + RA + RP + RPL17	0.658214	0.0999914	0.0398973	0.0968695	0.161828	0.154345	0.0761485	1	0.0999914	0.0577301	0.376248	0.0150113	0.00866675	1.95374	0.189258	0.109268	0.744958	0.120555	0.0696027	0.73435	0.113344	0.0654389	0.437273	0.0332977	0.0192244	0.874428	0.575561	2.66091
AP-2 + GIIα + HIS + RA + RP + TATA	0.658313	0.0620645	0.0243748	0.111805	0.170303	0.124211	0.0548266	1	0.0620645	0.035833	0.233629	0.00569466	0.00328782	1.34936	0.150865	0.0871021	0.518144	0.0882415	0.0509462	0.563191	0.0699543	0.0403881	0.288199	0.015801	0.0091227	0.658754	0.433666	2.7462
ACT2 + AP-2 + Cpn60 + GIIα + HIS + RA + TATA	0.658319	0.0832364	0.0336561	0.129998	0.172405	0.0632248	0.0437765	1	0.0832364	0.0480566	0.288879	0.00972255	0.00561332	1.48117	0.19255	0.111169	0.610017	0.10517	0.06072	0.552009	0.0349007	0.0201499	0.285731	0.0125083	0.00722167	0.702968	0.462777	2.74453
ACT2 + AP-2 + EF1α + GAPDH + GIIα + HIS + RA + RP + RPL17 + TATA	0.658333	0.0771171	0.0303845	0.130411	0.174996	0.114046	0.0576791	1	0.0771171	0.0445236	0.518189	0.0157449	0.00909031	2.29898	0.299813	0.173097	0.900381	0.157563	0.0909692	0.781491	0.0891258	0.0514568	0.535911	0.0309109	0.0178464	1.00582	0.662168	2.56301
elF-5A + GAPDH + HIS + RA + TATA + UBQ	0.658353	0.0589306	0.0243229	0.0853915	0.254534	0.0992231	0.047244	1	0.0589306	0.0340236	0.264915	0.00644351	0.00372016	1.15941	0.0990042	0.0571601	0.394218	0.100342	0.0579325	0.364648	0.0361815	0.0208894	0.342555	0.0161837	0.00934365	0.587625	0.386865	2.79308
ACT2 + Cpn60 + GIIα + HIS + RA + RP + RPL17 + TATA	0.658538	0.102802	0.0380627	0.119962	0.159778	0.0950889	0.0739908	1	0.102802	0.0593529	0.36391	0.0138514	0.00799712	1.86676	0.22394	0.129292	0.748486	0.119591	0.0690461	0.694705	0.0660587	0.038139	0.385975	0.0285586	0.0164883	0.843307	0.555349	2.67369
Cpn60 + EF1α + GAPDH + HIS + RA + TATA + UBQ	0.658638	0.077542	0.0364028	0.114018	0.233147	0.0866938	0.060591	1	0.077542	0.0447689	0.353681	0.012875	0.00743339	1.4247	0.162441	0.0937852	0.466044	0.108657	0.0627331	0.419635	0.0363797	0.0210039	0.362958	0.021992	0.0126971	0.671169	0.442058	2.82238
AP-2 + EF1α + GAPDH + HIS + TATA	0.658642	0.0210742	0.0211048	0.132365	0.262824	0.106602	0.0383395	1	0.0210742	0.0121672	1.21028	0.0255427	0.0147471	3.24136	0.429042	0.247708	1.39779	0.367373	0.212103	0.692131	0.0737827	0.0425985	0.921785	0.0353408	0.020404	1.41056	0.929053	3.23551
ACT2 + AP-2 + GIIα + HIS + RA	0.658692	0.0814857	0.0318687	0.141769	0.118284	0.0804671	0.0262134	1	0.0814857	0.0470458	0.174245	0.00555295	0.003206	1.01255	0.143548	0.0828773	0.433957	0.0513301	0.0296354	0.547075	0.0440215	0.0254158	0.208342	0.00546135	0.00315311	0.562694	0.370642	2.64893
ACT2 + elF-5A + GAPDH + HIS + RPL17 + TATA	0.658761	0.0770625	0.0323249	0.110861	0.239931	0.0906877	0.0528009	1	0.0770625	0.0444921	1.16198	0.0375608	0.0216858	3.48257	0.386079	0.222903	1.66328	0.399073	0.230405	0.808161	0.0732903	0.0423142	1.01843	0.0537738	0.0310463	1.5224	1.0029	3.51809
Cpn60 + elF-5A + GAPDH + HIS + RA + RP + RPL17	0.658811	0.105817	0.0456048	0.0826924	0.169177	0.137249	0.0973139	1	0.105817	0.0610935	0.426509	0.0194509	0.01123	2.12593	0.175798	0.101497	0.888788	0.150362	0.0868118	0.722381	0.0991462	0.0572421	0.489581	0.047643	0.0275067	0.942198	0.62073	2.59867
Cpn60 + EF1α + GAPDH + GIIα + HIS + RA + RP + RPL17 + TATA	0.658816	0.091722	0.0375318	0.116917	0.193255	0.121589	0.079729	1	0.091722	0.0529557	0.504062	0.0189184	0.0109225	2.12808	0.24881	0.14365	0.841221	0.16257	0.0938599	0.674944	0.082066	0.0473808	0.471958	0.0376288	0.021725	0.936711	0.61712	2.63589
ACT2 + EF1α + HIS + RA + RPL17 + TATA + UBQ	0.658841	0.105053	0.0249783	0.115654	0.177121	0.0513459	0.0469367	1	0.105053	0.0606526	0.293034	0.0073195	0.00422592	1.41402	0.163537	0.0944181	0.499812	0.0885271	0.0511112	0.452146	0.0232159	0.0134037	0.362992	0.0170377	0.0098367	0.670334	0.441644	2.80604
Cpn60 + EF1α + GAPDH + HIS	0.658852	0.0563556	0.0489916	0.140659	0.210851	0.11639	0.0732196	1	0.0563556	0.0325369	1.39037	0.0681163	0.039327	3.44035	0.483917	0.27939	1.45237	0.306233	0.176804	0.858904	0.099968	0.0577165	0.844952	0.061867	0.0357189	1.49782	0.986844	3.57923
ACT2 + AP-2 + Cpn60 + EF1α + elF-5A + GAPDH + GIIα + HIS + RA + TATA	0.658951	0.0550969	0.0312012	0.123262	0.193098	0.0781571	0.0530431	1	0.0550969	0.0318102	0.488459	0.0152405	0.0087991	2.14632	0.264559	0.152743	0.895115	0.172845	0.0997919	0.725338	0.0566903	0.0327302	0.442437	0.0234682	0.0135494	0.949611	0.625747	2.59497
Cpn60 + GAPDH + HIS	0.658984	0.0714776	0.0623132	0.133436	0.234509	0.15412	0.0724177	1	0.0714776	0.0412676	1.4028	0.087413	0.0504679	3.2544	0.434253	0.250716	1.2706	0.297968	0.172032	0.716737	0.110464	0.0637763	0.864607	0.0626128	0.0361495	1.41819	0.934565	3.34646
AP-2 + EF1α + elF-5A + GAPDH + HIS + RA + RP + RPL17 + TATA	0.659046	0.0780223	0.0280731	0.0928005	0.194023	0.115881	0.0732473	1	0.0780223	0.0450462	0.512224	0.0143797	0.00830213	2.33242	0.21645	0.124967	1.01377	0.196694	0.113561	0.707688	0.0820078	0.0473472	0.575708	0.0421691	0.0243463	1.02363	0.674622	2.55056
EF1α + GIIα + RA + RPL17 + TATA	0.659265	0.135298	0.0311486	0.107846	0.201206	0.0758919	0.0639336	1	0.135298	0.0781144	0.23925	0.00745232	0.0043026	1.20374	0.129818	0.0749504	0.565374	0.113757	0.0656776	0.413786	0.0314031	0.0181306	0.248408	0.0158816	0.00916927	0.61176	0.403312	2.73692
ACT2 + AP-2 + elF-5A + RA + RP	0.659391	0.0585109	0.0295913	0.0963639	0.11521	0.0934173	0.0734137	1	0.0585109	0.0337813	0.214853	0.00635777	0.00367066	1.79171	0.172656	0.0996828	0.739665	0.085217	0.0492001	1.06127	0.0991413	0.0572393	0.35774	0.026263	0.015163	0.860873	0.567652	2.54072
ACT2 + Cpn60 + GAPDH + GIIα + HIS + RA + RP + RPL17	0.659536	0.102982	0.0466406	0.130398	0.148518	0.131546	0.0747562	1	0.102982	0.0594568	0.442726	0.020649	0.0119217	2.11167	0.275359	0.158978	0.779195	0.115725	0.0668136	0.81551	0.107277	0.0619366	0.456635	0.0341363	0.0197086	0.934289	0.616198	2.61761
Cpn60 + elF-5A + HIS + RA + RP + RPL17 + TATA	0.659594	0.10555	0.0363835	0.0715706	0.182	0.0941411	0.0967313	1	0.10555	0.0609391	0.340908	0.0124034	0.00716113	1.8473	0.132213	0.0763331	0.849009	0.154519	0.0892118	0.601351	0.0566118	0.0326849	0.404007	0.0390801	0.0225629	0.84043	0.554343	2.65203
AP-2 + Cpn60 + GAPDH + GIIα + HIS + RA + TATA	0.659667	0.0810918	0.0404845	0.120054	0.219875	0.109969	0.0506524	1	0.0810918	0.0468184	0.363952	0.0147344	0.00850692	1.56821	0.18827	0.108697	0.609054	0.133916	0.0773164	0.476972	0.0524523	0.0302833	0.334016	0.0169187	0.00976801	0.725368	0.478501	2.78422
ACT2 + AP-2 + GIIα + HIS + RA + RPL17 + TATA	0.659745	0.107377	0.0305166	0.121908	0.164695	0.077512	0.0386343	1	0.107377	0.0619942	0.301546	0.00920217	0.00531287	1.55652	0.189752	0.109554	0.653528	0.107633	0.0621418	0.513737	0.0398208	0.0229905	0.334098	0.0129076	0.00745223	0.726571	0.479352	2.75361
ACT2 + Cpn60 + GAPDH + TATA	0.659864	0.0562428	0.0459511	0.154382	0.301996	0.0818597	0.0659155	1	0.0562428	0.0324718	1.46357	0.0672529	0.0388285	3.7522	0.579273	0.334443	1.61387	0.487381	0.28139	0.936775	0.0766841	0.0442736	1.01557	0.0669417	0.0386488	1.63033	1.0758	3.90844
ACT2 + EF1α + elF-5A + GAPDH + HIS + RPL17 + TATA	0.659941	0.0671289	0.0280498	0.117969	0.225638	0.0786384	0.0561776	1	0.0671289	0.0387569	1.18776	0.0333164	0.0192352	3.56018	0.419992	0.242482	1.72755	0.3898	0.225051	0.881429	0.0693142	0.0400185	0.981934	0.0551627	0.0318482	1.55648	1.02718	3.61213
ACT2 + AP-2 + Cpn60 + RA + RP + TATA	0.660005	0.082291	0.032402	0.115917	0.170096	0.0789088	0.0794921	1	0.082291	0.0475107	0.295233	0.00956617	0.00552303	1.82777	0.211869	0.122323	0.741882	0.126192	0.0728567	0.782562	0.061751	0.0356519	0.375675	0.0298632	0.0172415	0.837188	0.552548	2.63242
AP-2 + elF-5A + GAPDH + RA + RP	0.660106	0.0568619	0.0328855	0.0827991	0.172826	0.160638	0.0832032	1	0.0568619	0.0328293	0.29681	0.00976077	0.00563538	1.94124	0.160733	0.0927993	0.735907	0.127184	0.0734297	0.866402	0.139177	0.0803537	0.445199	0.037042	0.0213862	0.880927	0.581505	2.59692
ACT2 + AP-2 + GAPDH + GIIα + HIS + RA + RP + RPL17 + TATA	0.660175	0.0844462	0.0334206	0.127033	0.17899	0.125779	0.0555422	1	0.0844462	0.048755	0.465688	0.0155636	0.00898563	2.15783	0.274116	0.158261	0.816367	0.146121	0.0843633	0.727909	0.0915554	0.0528595	0.513357	0.028513	0.016462	0.946859	0.625092	2.63451
ACT2 + Cpn60 + EF1α + GAPDH + TATA	0.6603	0.0470842	0.0382999	0.155972	0.269205	0.0664139	0.0677022	1	0.0470842	0.0271841	1.4409	0.0551865	0.0318619	3.81251	0.594644	0.343318	1.7106	0.460502	0.265871	1.02693	0.0682023	0.0393766	0.965396	0.0653594	0.0377353	1.65939	1.09569	4.02555
ACT2 + Cpn60 + elF-5A + GAPDH + HIS + RA + TATA + UBQ	0.66041	0.0628116	0.0329096	0.108256	0.217739	0.0769325	0.0558335	1	0.0628116	0.0362643	0.369162	0.0121489	0.0070142	1.68246	0.182137	0.105157	0.567439	0.123554	0.0713338	0.542423	0.0417299	0.0240928	0.411795	0.022992	0.0132744	0.762213	0.503374	2.79164
ACT2 + AP-2 + Cpn60 + EF1α + GAPDH + HIS + RA + RP + RPL17 + TATA	0.660423	0.0838571	0.0355027	0.119994	0.180643	0.101542	0.0724717	1	0.0838571	0.0484149	0.565701	0.0200839	0.0115955	2.43824	0.292575	0.168918	1.01884	0.184047	0.10626	0.772732	0.0784649	0.0453017	0.579855	0.042023	0.024262	1.06256	0.70174	2.5388
AP-2 + elF-5A + GAPDH + HIS + RA + RP + RPL17 + TATA	0.660436	0.0864931	0.0312986	0.0843428	0.200869	0.12945	0.072854	1	0.0864931	0.0499368	0.453558	0.0141957	0.0081959	2.1762	0.183547	0.105971	0.921617	0.185124	0.106882	0.645299	0.083534	0.0482284	0.553444	0.0403206	0.0232791	0.958353	0.632931	2.60228
Cpn60 + EF1α + GIIα + HIS + RA + RPL17 + TATA	0.660598	0.119727	0.0371639	0.110002	0.182889	0.0721052	0.0687997	1	0.119727	0.0691244	0.333727	0.0124026	0.00716065	1.52854	0.168143	0.0970776	0.678823	0.124149	0.0716776	0.466061	0.0336054	0.0194021	0.29963	0.0206144	0.0119018	0.717798	0.474176	2.7503
ACT2 + Cpn60 + EF1α + RA + RP + RPL17	0.6606	0.126482	0.0437626	0.117905	0.11625	0.082103	0.10108	1	0.126482	0.0730241	0.346546	0.0151658	0.00875595	2.09051	0.246482	0.142306	0.889999	0.103462	0.0597339	0.942476	0.0773801	0.0446754	0.414266	0.0418741	0.024176	0.947299	0.625786	2.49722
ACT2 + AP-2 + GIIα + RA + TATA	0.660627	0.077759	0.0257664	0.136536	0.186632	0.0617252	0.0302366	1	0.077759	0.0448942	0.1956	0.00503992	0.0029098	1.15264	0.157377	0.0908615	0.48703	0.0908954	0.0524785	0.524681	0.032386	0.0186981	0.232629	0.00703389	0.00406102	0.598763	0.395559	2.7127
elF-5A + GIIα + HIS + RA + RP + RPL17 + TATA	0.660644	0.0994181	0.0341999	0.084927	0.174354	0.113117	0.0752304	1	0.0994181	0.057399	0.300774	0.0102864	0.00593887	1.69746	0.14416	0.0832308	0.711568	0.124065	0.0716287	0.611112	0.069127	0.0399105	0.360845	0.0271465	0.0156731	0.780293	0.515496	2.71316
EF1α + GIIα + HIS + RA + TATA	0.660703	0.0763788	0.0228838	0.119099	0.219599	0.0680785	0.0410345	1	0.0763788	0.0440973	0.197514	0.00451986	0.00260954	0.708256	0.0843526	0.048701	0.438882	0.0963778	0.0556437	0.350146	0.0238374	0.0137625	0.19042	0.00781376	0.00451128	0.48087	0.317712	3.11478
ACT2 + AP-2 + EF1α + GAPDH + HIS	0.661141	0.0226121	0.0293838	0.16327	0.170711	0.101187	0.0304949	1	0.0226121	0.0130551	1.19873	0.0352233	0.0203362	3.64708	0.595458	0.343788	1.49076	0.25449	0.14693	1.09672	0.110974	0.0640708	0.96965	0.0295694	0.0170719	1.56716	1.03611	3.46364
ACT2 + Cpn60 + EF1α + HIS + RA + TATA + UBQ	0.661191	0.0796646	0.0290455	0.123982	0.185014	0.0392463	0.0533398	1	0.0796646	0.0459944	0.280731	0.00815398	0.0047077	1.34559	0.166829	0.0963187	0.46658	0.0863236	0.049839	0.485995	0.0190735	0.0110121	0.310472	0.0165605	0.0095612	0.648227	0.428602	2.80181
ACT2 + AP-2 + EF1α + RA + RP + RPL17 + TATA	0.661309	0.0967521	0.0276554	0.114289	0.157778	0.0826776	0.0727118	1	0.0967521	0.0558599	0.383217	0.010598	0.00611877	2.15351	0.246122	0.142099	0.926937	0.14625	0.0844375	0.798228	0.0659955	0.0381025	0.488384	0.0355113	0.0205024	0.958379	0.633785	2.55675
AP-2 + EF1α + GAPDH + GIIα + RA + RP + TATA	0.661334	0.0517463	0.0259922	0.127195	0.205504	0.133955	0.0647005	1	0.0517463	0.0298758	0.407998	0.0106048	0.00612267	1.99473	0.253719	0.146485	0.723782	0.14874	0.0858749	0.753424	0.100925	0.0582689	0.436362	0.0282328	0.0163002	0.886049	0.585974	2.67316
ACT2 + EF1α + elF-5A + HIS + RA + UBQ	0.661356	0.0605304	0.0199746	0.108784	0.138452	0.0453032	0.0439098	1	0.0605304	0.0349473	0.21358	0.00426618	0.00246308	1.25734	0.136778	0.078969	0.430407	0.0595908	0.0344047	0.578463	0.0262062	0.0151302	0.288779	0.0126803	0.00732095	0.628095	0.415394	2.74611
AP-2 + GAPDH + GIIα + HIS + RA + RPL17 + TATA	0.661362	0.106135	0.0361737	0.11211	0.211755	0.123069	0.0450517	1	0.106135	0.0612768	0.379885	0.0137419	0.00793388	1.64805	0.184762	0.106672	0.652308	0.13813	0.0797493	0.444051	0.0546489	0.0315516	0.390532	0.0175941	0.010158	0.752471	0.497655	2.78127
AP-2 + Cpn60 + EF1α + GAPDH + RA + RP + TATA	0.6614	0.0701705	0.0341669	0.112575	0.213772	0.116129	0.0860971	1	0.0701705	0.0405129	0.46239	0.0157984	0.00912123	2.16933	0.244212	0.140996	0.86356	0.184605	0.106581	0.741093	0.0860625	0.0496882	0.488359	0.0420463	0.0242755	0.954122	0.631057	2.61393
ACT2 + AP-2 + Cpn60 + EF1α + GAPDH + RA + RP	0.661557	0.0721538	0.0400866	0.134374	0.151325	0.111807	0.0797153	1	0.0721538	0.041658	0.459218	0.0184085	0.0106281	2.35893	0.31698	0.183008	0.905607	0.137041	0.0791205	1.02943	0.115098	0.0664518	0.506176	0.0403499	0.023296	1.04323	0.690154	2.51736
ACT2 + AP-2 + Cpn60 + GAPDH + HIS + RA + RP + RPL17 + TATA	0.66159	0.0916751	0.0388644	0.115352	0.185244	0.112027	0.072042	1	0.0916751	0.0529286	0.513351	0.0199511	0.0115188	2.30351	0.265715	0.153411	0.936533	0.173487	0.100163	0.718755	0.0805198	0.0464881	0.560311	0.0403659	0.0233053	1.00541	0.66517	2.57456
AP-2 + elF-5A + RA + RP + TATA	0.661662	0.0562699	0.0249514	0.0662024	0.192149	0.100563	0.0822503	1	0.0562699	0.0324875	0.216949	0.00541318	0.0031253	1.59459	0.105566	0.0609486	0.690357	0.132652	0.0765864	0.669874	0.0673645	0.0388929	0.340206	0.0279821	0.0161555	0.751997	0.497568	2.67721
ACT2 + Cpn60 + EF1α + elF-5A + GIIα + HIS + RA + RPL17 + TATA	0.6617	0.0925156	0.0326611	0.110974	0.171182	0.0554073	0.0645212	1	0.0925156	0.0534139	0.407889	0.0133221	0.00769152	1.9608	0.217597	0.12563	0.883294	0.151204	0.0872978	0.658479	0.0364845	0.0210643	0.381467	0.0246127	0.0142101	0.881988	0.583612	2.62967
EF1α + HIS + RPL17 + TATA	0.661737	0.105196	0.0221484	0.105437	0.223937	0.0631235	0.0607232	1	0.105196	0.0607351	1.01274	0.0224306	0.0129503	2.93297	0.309245	0.178543	1.51349	0.338928	0.19568	0.550299	0.0347368	0.0200553	0.793611	0.0481906	0.0278229	1.30052	0.860602	3.1153
ACT2 + AP-2 + GAPDH + HIS	0.66181	0.0260858	0.0347634	0.164083	0.178453	0.125288	0.0195398	1	0.0260858	0.0150607	1.16293	0.0404273	0.0233407	3.55048	0.582572	0.336348	1.357	0.242161	0.139812	1.01767	0.127502	0.0736132	1.0215	0.0199599	0.0115239	1.51826	1.0048	3.10958
ACT2 + AP-2 + Cpn60 + elF-5A + GAPDH + GIIα + HIS + RA + TATA	0.661814	0.0598158	0.0339476	0.118961	0.199069	0.0860267	0.0503877	1	0.0598158	0.0345347	0.43614	0.0148059	0.0085482	1.99945	0.237856	0.137326	0.811202	0.161486	0.0932337	0.669935	0.0576323	0.033274	0.414934	0.0209076	0.012071	0.88861	0.588095	2.66724
ACT2 + elF-5A + GAPDH + HIS + RA + RPL17 + TATA + UBQ	0.662332	0.0914738	0.0303235	0.101228	0.210752	0.086279	0.0500572	1	0.0914738	0.0528124	0.383257	0.0116217	0.00670978	1.75713	0.177871	0.102694	0.60252	0.126982	0.0733131	0.509276	0.0439398	0.0253687	0.472101	0.0236321	0.013644	0.78738	0.521507	2.78997
EF1α + GAPDH + RA + RP + TATA + UBQ	0.662476	0.0554374	0.0228328	0.114093	0.232096	0.126406	0.074263	1	0.0554374	0.0320068	0.323058	0.00737631	0.00425871	1.58386	0.180707	0.104331	0.441053	0.102367	0.0591015	0.579414	0.0732411	0.0422858	0.435647	0.0323524	0.0186787	0.727171	0.481733	2.80468
ACT2 + Cpn60 + EF1α + elF-5A + GAPDH + GIIα + HIS + RA + RPL17	0.662486	0.0926712	0.0413987	0.120038	0.160865	0.0880375	0.0652946	1	0.0926712	0.0535037	0.485539	0.0201007	0.0116051	2.18771	0.262609	0.151617	0.915344	0.147247	0.0850131	0.758701	0.0667941	0.0385636	0.44295	0.0289222	0.0166983	0.965041	0.639327	2.58518
Cpn60 + GAPDH + GIIα + HIS + RA + RP + RPL17 + TATA	0.662699	0.101466	0.0416937	0.111292	0.200006	0.135773	0.0801356	1	0.101466	0.0585815	0.445405	0.0185706	0.0107217	1.96249	0.21841	0.126099	0.747058	0.149416	0.0862656	0.611787	0.0830641	0.0479571	0.442536	0.0354629	0.0204745	0.868213	0.575364	2.71571
ACT2 + EF1α + RA + RP + TATA + UBQ	0.662879	0.0570154	0.0197839	0.125555	0.175557	0.0710869	0.0658632	1	0.0570154	0.0329178	0.246794	0.00488255	0.00281894	1.48183	0.18605	0.107416	0.441744	0.0775515	0.0447744	0.686838	0.0488252	0.0281892	0.363072	0.0239131	0.0138062	0.703379	0.466255	2.74338
AP-2 + EF1α + GAPDH + GIIα + RA	0.662949	0.0762362	0.0392818	0.13723	0.174137	0.126262	0.0466248	1	0.0762362	0.044015	0.288345	0.0113267	0.00653946	1.4912	0.204638	0.118148	0.53844	0.0937624	0.0541337	0.60598	0.0765122	0.0441744	0.293376	0.0136786	0.00789734	0.70289	0.46598	2.76506
GAPDH + RA + RPL17	0.662997	0.205085	0.0720019	0.0819087	0.233886	0.157891	0.0784805	1	0.205085	0.118406	0.183515	0.0132135	0.00762879	0.695825	0.0569941	0.0329056	0.427653	0.100022	0.0577477	0.276698	0.0436881	0.0252233	0.264462	0.0207551	0.011983	0.474692	0.31472	3.15185
ACT2 + AP-2 + EF1α + GAPDH + GIIα + RA + RP	0.663004	0.0534895	0.0315177	0.149233	0.143487	0.128906	0.0590058	1	0.0534895	0.0308822	0.405197	0.0127709	0.00737325	2.16964	0.323781	0.186935	0.75931	0.108951	0.062903	1.04646	0.134895	0.0778817	0.452356	0.0266916	0.0154104	0.972159	0.644545	2.59923
AP-2 + Cpn60 + elF-5A + HIS + RA + TATA	0.663055	0.0813623	0.0300477	0.0751314	0.200448	0.0573339	0.0650346	1	0.0813623	0.0469745	0.25761	0.00774059	0.00446903	1.40761	0.105756	0.0610583	0.683197	0.136945	0.0790654	0.449048	0.0257457	0.0148643	0.286494	0.018632	0.0107572	0.68066	0.451315	2.73126
Cpn60 + EF1α + GAPDH + GIIα + RA + RP	0.663157	0.0807361	0.043159	0.132223	0.165663	0.142878	0.0917776	1	0.0807361	0.046613	0.373106	0.0161029	0.00929702	1.91312	0.252958	0.146046	0.666127	0.110352	0.063712	0.881857	0.125998	0.0727448	0.36345	0.0333565	0.0192584	0.866278	0.574478	2.62858
ACT2 + Cpn60 + GIIα + HIS + RA + RPL17	0.663209	0.138969	0.0491821	0.126409	0.126455	0.075484	0.0607602	1	0.138969	0.0802338	0.261957	0.0128836	0.00743834	1.43092	0.180881	0.104432	0.591763	0.0748312	0.0432038	0.563427	0.0425297	0.0245546	0.26573	0.0161458	0.00932178	0.685632	0.454718	2.74804
EF1α + GIIα + RA + RP	0.663322	0.0788565	0.0306897	0.126624	0.118775	0.132361	0.0853018	1	0.0788565	0.0455278	0.152288	0.00467366	0.00269834	1.05592	0.133705	0.0771945	0.41965	0.049844	0.0287774	0.800405	0.105942	0.0611657	0.197122	0.0168148	0.00970804	0.60423	0.400799	2.48645
ACT2 + EF1α + GIIα + RA + RP + RPL17	0.663337	0.113392	0.0371313	0.134178	0.108274	0.104662	0.0770106	1	0.113392	0.0654671	0.299574	0.0111236	0.0064222	1.89616	0.254423	0.146891	0.725039	0.0785025	0.0453235	0.960797	0.100559	0.058058	0.363327	0.02798	0.0161543	0.874149	0.579855	2.54742
AP-2 + Cpn60 + EF1α + HIS + RA + RP	0.663462	0.0832364	0.0324602	0.106993	0.118794	0.103039	0.08471	1	0.0832364	0.0480566	0.285271	0.00925995	0.00534624	1.72533	0.184598	0.106578	0.694769	0.0825341	0.0476511	0.738522	0.0760963	0.0439342	0.332325	0.0281513	0.0162531	0.796036	0.52814	2.67444
ACT2 + AP-2 + EF1α + GIIα + RA	0.663521	0.0788688	0.0292046	0.151167	0.111589	0.062279	0.0387159	1	0.0788688	0.0455349	0.208674	0.00609422	0.0035185	1.37688	0.208139	0.120169	0.540982	0.0603675	0.0348532	0.743352	0.0462952	0.0267286	0.235798	0.00912912	0.0052707	0.684281	0.454035	2.64808
ACT2 + AP-2 + EF1α + elF-5A + GIIα + RA + TATA	0.663615	0.0526997	0.0197625	0.118923	0.175573	0.0494596	0.0455562	1	0.0526997	0.0304262	0.310802	0.00614221	0.00354621	1.79531	0.213504	0.123267	0.770445	0.135269	0.0780977	0.729781	0.0360946	0.0208392	0.33198	0.0151238	0.0087317	0.823054	0.546191	2.65231
ACT2 + EF1α + elF-5A + GAPDH + RA + UBQ	0.663656	0.0567711	0.0288756	0.11849	0.179614	0.0790456	0.0518366	1	0.0567711	0.0327768	0.305412	0.00881896	0.00509163	1.65091	0.195616	0.112939	0.500003	0.0898074	0.0518503	0.690805	0.0546051	0.0315263	0.396168	0.020536	0.0118565	0.757217	0.502532	2.75853
EF1α	0.663716	0.0119638	0.0105704	0.162509	0.139995	0.0119638	0.0768262	1	0.0119638	0.00690728	1.35346	0.0143066	0.00825989	4.06144	0.660022	0.381064	2.17204	0.304074	0.175557	1.48452	0.0177605	0.010254	0.787939	0.0605344	0.0349495	1.8099	1.20126	5.28352
ACT2 + GIIα + RA + RP	0.663733	0.0810708	0.039005	0.14696	0.113209	0.120886	0.0669029	1	0.0810708	0.0468062	0.138773	0.00541285	0.00312511	0.979453	0.14394	0.0831039	0.401181	0.0454171	0.0262216	0.919958	0.11121	0.064207	0.20634	0.0138047	0.00797016	0.607618	0.403296	2.35429
ACT2 + HIS + RPL17	0.663749	0.14008	0.0407148	0.137939	0.11181	0.0677155	0.0415695	1	0.14008	0.0808754	0.903497	0.0367857	0.0212382	3.19555	0.44079	0.25449	1.49955	0.167664	0.0968007	0.850329	0.0575804	0.0332441	0.864055	0.0359183	0.0207374	1.3855	0.919622	3.07721
ACT2 + AP-2 + EF1α + elF-5A + GAPDH + GIIα + HIS + RA + RPL17 + TATA	0.663804	0.0767678	0.029185	0.117638	0.187548	0.0870534	0.0490203	1	0.0767678	0.0443219	0.503435	0.0146928	0.00848287	2.22256	0.261457	0.150952	0.939405	0.176183	0.101719	0.689872	0.0600558	0.0346732	0.493676	0.0242001	0.0139719	0.974825	0.647093	2.59617
Cpn60 + EF1α + GIIα + HIS + RA	0.66392	0.10995	0.0428004	0.124778	0.142055	0.0728854	0.0641077	1	0.10995	0.0634798	0.200757	0.0085925	0.00496088	0.986564	0.123102	0.0710729	0.457107	0.0649342	0.0374898	0.477152	0.0347774	0.0200787	0.178745	0.0114589	0.00661581	0.550054	0.365192	2.69968
ACT2 + EF1α + HIS + RPL17	0.664054	0.107487	0.031339	0.143788	0.116294	0.0529321	0.0503357	1	0.107487	0.0620574	1.00052	0.0313552	0.0181029	3.39634	0.488352	0.28195	1.64644	0.191471	0.110546	0.978255	0.0517811	0.0298958	0.845186	0.042543	0.0245622	1.47779	0.981331	3.21985
ACT2 + AP-2 + Cpn60 + EF1α + elF-5A + RA + TATA	0.664103	0.0718314	0.0282195	0.1052	0.183596	0.0311541	0.0663274	1	0.0718314	0.0414719	0.35221	0.00993917	0.00573839	1.95267	0.205421	0.1186	0.919039	0.168732	0.0974174	0.718548	0.0223857	0.0129244	0.3714	0.024634	0.0142224	0.885644	0.588159	2.59147
ACT2 + AP-2 + Cpn60 + GAPDH + RA + RP	0.664118	0.082032	0.0456707	0.129749	0.15367	0.129488	0.0802601	1	0.082032	0.0473612	0.383451	0.0175125	0.0101108	2.1543	0.279517	0.161379	0.782607	0.120263	0.069434	0.968937	0.125466	0.0724377	0.470075	0.0377282	0.0217824	0.959894	0.637483	2.54923
AP-2 + EF1α + elF-5A + RA	0.664123	0.076002	0.0228023	0.0731668	0.139016	0.0512096	0.0644214	1	0.076002	0.0438797	0.161999	0.00369394	0.0021327	1.25163	0.091578	0.0528726	0.621287	0.0863688	0.0498651	0.587456	0.0300834	0.0173687	0.225572	0.0145316	0.00838984	0.641324	0.425918	2.65532
AP-2 + elF-5A + HIS + RA + RPL17 + TATA	0.664161	0.112677	0.0266012	0.0648435	0.191456	0.0726387	0.0576338	1	0.112677	0.0650542	0.270783	0.00720316	0.00415875	1.49159	0.0967196	0.0558411	0.740111	0.141699	0.0818099	0.412798	0.0299851	0.0173119	0.343712	0.0198094	0.011437	0.709831	0.471442	2.72418
Cpn60 + EF1α + GIIα + RA + RP + TATA	0.664182	0.0809427	0.0308606	0.118602	0.182123	0.095	0.0908678	1	0.0809427	0.0467323	0.287282	0.0088657	0.00511861	1.62316	0.192511	0.111146	0.631541	0.115018	0.0664057	0.712027	0.0676425	0.0390534	0.290459	0.0263934	0.0152382	0.757412	0.50306	2.70185
ACT2 + AP-2 + RA + RP + RPL17 + TATA	0.66424	0.110765	0.0320103	0.106437	0.160989	0.0948084	0.0720572	1	0.110765	0.06395	0.310402	0.00993605	0.00573658	1.93678	0.206145	0.119018	0.803953	0.129427	0.074725	0.719709	0.0682344	0.0393952	0.450746	0.0324795	0.018752	0.870265	0.578064	2.65197
ACT2 + elF-5A + GIIα + RA	0.664315	0.0801362	0.0330833	0.115212	0.143137	0.0530071	0.0459315	1	0.0801362	0.0462666	0.129095	0.0042709	0.0024658	0.899982	0.103689	0.0598646	0.445593	0.0637808	0.0368239	0.67393	0.0357231	0.0206247	0.168055	0.007719	0.00445657	0.552776	0.367218	2.68334
ACT2 + GAPDH + HIS + RA + RPL17 + UBQ	0.664377	0.120848	0.0421366	0.122054	0.167357	0.109044	0.0430933	1	0.120848	0.0697714	0.294742	0.0124194	0.00717034	1.39713	0.170525	0.0984528	0.412492	0.0690331	0.0398563	0.458675	0.0500157	0.0288766	0.398937	0.0171915	0.00992554	0.66033	0.438708	2.83229
ACT2 + Cpn60 + RA + RP + RPL17	0.664774	0.148282	0.0517061	0.109128	0.11492	0.0968235	0.105966	1	0.148282	0.0856105	0.26364	0.0136318	0.00787033	1.8288	0.199572	0.115223	0.74396	0.0854962	0.0493612	0.86005	0.083273	0.0480777	0.363909	0.0385621	0.0222639	0.843393	0.560665	2.59724
ACT2 + Cpn60 + EF1α + elF-5A + GIIα + RA	0.664859	0.0826127	0.0359883	0.123603	0.13627	0.04312	0.0692504	1	0.0826127	0.0476965	0.271582	0.00977377	0.00564289	1.69193	0.209127	0.120739	0.717369	0.0977557	0.0564393	0.849523	0.0366315	0.0211492	0.264064	0.0182865	0.0105577	0.799077	0.531274	2.58939
Cpn60 + GAPDH + GIIα + HIS + RA + RPL17	0.665097	0.137022	0.0565486	0.114761	0.174577	0.130183	0.0686453	1	0.137022	0.0791096	0.343031	0.0193979	0.0111994	1.52962	0.175541	0.101349	0.58947	0.102908	0.059414	0.475427	0.0618924	0.0357336	0.318873	0.0218891	0.0126377	0.709404	0.471822	2.80282
Cpn60 + EF1α + GIIα + RA + TATA	0.665106	0.108181	0.0362987	0.120277	0.212446	0.0541901	0.0721021	1	0.108181	0.0624582	0.225338	0.00817949	0.00472243	1.12315	0.135088	0.0779933	0.513618	0.109116	0.0629981	0.45764	0.0247995	0.014318	0.199632	0.0143939	0.00831031	0.586562	0.390126	2.72692
ACT2 + AP-2 + EF1α + elF-5A + GAPDH + GIIα + RA	0.6653	0.0529523	0.0307445	0.130924	0.161482	0.0905832	0.0469855	1	0.0529523	0.030572	0.388821	0.0119541	0.00690172	2.06695	0.270613	0.156238	0.806496	0.130234	0.0751908	0.875522	0.0793075	0.0457882	0.402305	0.0189025	0.0109134	0.923349	0.614305	2.59381
elF-5A + RA + RP + RPL17	0.665479	0.149308	0.0448084	0.0460734	0.132979	0.128314	0.115929	1	0.149308	0.0862031	0.17435	0.00781234	0.00451046	1.54322	0.0711013	0.0410503	0.680137	0.0904437	0.0522177	0.725458	0.0930867	0.0537436	0.319009	0.0369824	0.0213518	0.740362	0.492695	2.64426
Cpn60 + EF1α + RA + RP + RPL17 + TATA	0.665529	0.124399	0.037216	0.0932471	0.182309	0.0884986	0.108427	1	0.124399	0.071822	0.349365	0.013002	0.0075067	1.89661	0.176854	0.102106	0.840355	0.153205	0.0884528	0.642365	0.0568484	0.0328215	0.397382	0.043087	0.0248763	0.854347	0.568592	2.66714
Cpn60 + EF1α + elF-5A + GAPDH + GIIα + HIS + RA + RPL17 + TATA	0.665622	0.09131	0.036833	0.103247	0.207168	0.0916472	0.0699499	1	0.09131	0.0527179	0.488149	0.01798	0.0103808	2.04999	0.211656	0.1222	0.88199	0.18272	0.105494	0.587556	0.0538478	0.031089	0.430751	0.0301309	0.0173961	0.906406	0.603324	2.66155
ACT2 + Cpn60 + EF1α + GIIα + RA + RP	0.665685	0.0832364	0.037216	0.143925	0.115572	0.0881901	0.0837204	1	0.0832364	0.0480566	0.284971	0.0106055	0.00612309	1.79	0.257627	0.148741	0.668875	0.0773034	0.0446312	1.04468	0.0921307	0.0531917	0.302852	0.0253548	0.0146386	0.848564	0.564876	2.57799
ACT2 + Cpn60 + elF-5A + GAPDH + GIIα + HIS + RA + RPL17	0.665692	0.102522	0.04584	0.114778	0.164132	0.0981559	0.0638491	1	0.102522	0.0591912	0.427034	0.0195752	0.0113018	2.02443	0.232361	0.134153	0.821463	0.134829	0.0778434	0.697628	0.0684762	0.0395348	0.412054	0.0263093	0.0151897	0.897101	0.597193	2.66625
elF-5A + HIS + RA + RPL17	0.665764	0.158373	0.0394472	0.0460734	0.159558	0.0784519	0.071269	1	0.158373	0.0914367	0.151415	0.00597288	0.00344845	0.834706	0.0384578	0.0222036	0.542591	0.0865748	0.049984	0.341809	0.0268156	0.015482	0.219404	0.0156367	0.00902784	0.514987	0.34286	2.91008
ACT2 + AP-2 + GIIα + RA + RP + TATA	0.665869	0.0600975	0.0268054	0.132989	0.160766	0.101293	0.0546432	1	0.0600975	0.0346973	0.255197	0.00684067	0.00394946	1.65772	0.220458	0.127281	0.604052	0.0971112	0.0560672	0.797605	0.0807915	0.046645	0.32955	0.0180077	0.0103967	0.774021	0.515396	2.67131
ACT2 + EF1α + elF-5A + GAPDH + RA + RP + TATA + UBQ	0.665941	0.0434325	0.023511	0.114369	0.205054	0.095561	0.0680174	1	0.0434325	0.0250758	0.407826	0.00958838	0.00553585	2.07557	0.237381	0.137052	0.659616	0.135257	0.0780906	0.808298	0.0772418	0.0445956	0.520075	0.0353741	0.0204233	0.911897	0.607269	2.67975
AP-2 + Cpn60 + GAPDH + RA + RP + TATA	0.66617	0.0797299	0.0387851	0.104351	0.226095	0.134381	0.0878065	1	0.0797299	0.0460321	0.38654	0.014992	0.00865562	1.9539	0.203891	0.117717	0.740602	0.167447	0.0966755	0.660407	0.0887464	0.0512377	0.450841	0.0395867	0.0228554	0.865381	0.576491	2.71551
ACT2 + AP-2 + HIS + RA	0.666298	0.0942041	0.0364905	0.123416	0.130036	0.0585148	0.0239096	1	0.0942041	0.0543887	0.137853	0.00503033	0.00290426	0.682688	0.0842548	0.0486445	0.426494	0.0554596	0.0320196	0.434677	0.025435	0.0146849	0.199805	0.00477725	0.00275815	0.480253	0.319991	3.11848
ACT2 + AP-2 + Cpn60 + EF1α + elF-5A + GAPDH + RA	0.666397	0.0716168	0.0410097	0.116664	0.169304	0.0751236	0.0671357	1	0.0716168	0.041348	0.440682	0.0180723	0.010434	2.24782	0.26224	0.151404	0.961977	0.162866	0.0940309	0.861757	0.0647383	0.0373767	0.45008	0.0302164	0.0174454	0.993719	0.662211	2.53332
ACT2 + AP-2 + EF1α + GAPDH + RA + RP + RPL17	0.666478	0.0971321	0.037183	0.126341	0.143759	0.12412	0.0736354	1	0.0971321	0.0560792	0.479417	0.0178262	0.010292	2.47924	0.31323	0.180844	0.970444	0.13951	0.0805461	0.958473	0.118966	0.068685	0.591831	0.0435798	0.0251608	1.0799	0.71973	2.47908
ACT2 + AP-2 + elF-5A + GAPDH + GIIα + HIS + RA + RPL17 + TATA	0.666517	0.084061	0.0319077	0.112793	0.192929	0.0958168	0.0459301	1	0.084061	0.0485326	0.450977	0.0143896	0.00830785	2.07836	0.234424	0.135344	0.855817	0.165112	0.0953276	0.633605	0.0607101	0.035051	0.468615	0.0215235	0.0124266	0.914562	0.609571	2.66934
ACT2 + AP-2 + Cpn60 + EF1α + elF-5A + GAPDH + HIS + RA + RPL17 + TATA	0.666549	0.0834825	0.035345	0.107542	0.193185	0.0750924	0.0636096	1	0.0834825	0.0481986	0.549608	0.0194259	0.0112155	2.35747	0.253527	0.146374	1.06305	0.205366	0.118568	0.682325	0.0512374	0.0295819	0.534104	0.0339741	0.019615	1.03109	0.687274	2.65449
GIIα + HIS + RA + RP + RPL17	0.666579	0.136653	0.0414826	0.103185	0.118678	0.150854	0.0772333	1	0.136653	0.0788965	0.199107	0.00825949	0.00476862	1.27082	0.13113	0.0757081	0.483821	0.0574191	0.0331509	0.580155	0.0875186	0.0505289	0.264692	0.020443	0.0118028	0.6331	0.422011	2.74305
EF1α + GAPDH + GIIα + RA + RP + RPL17	0.666691	0.112099	0.0410185	0.122627	0.156986	0.158038	0.0848824	1	0.112099	0.0647202	0.39219	0.016087	0.00928785	2.02669	0.248527	0.143487	0.721784	0.11331	0.0654197	0.811412	0.128234	0.0740361	0.435989	0.0370078	0.0213665	0.89801	0.598696	2.66531
ACT2 + Cpn60 + EF1α + GAPDH + RA + TATA + UBQ	0.666703	0.0777199	0.0374791	0.13227	0.225425	0.0679609	0.0602267	1	0.0777199	0.0448716	0.381459	0.0142967	0.00825423	1.69945	0.224786	0.12978	0.531355	0.11978	0.0691553	0.565747	0.0384487	0.0221984	0.407129	0.02452	0.0141567	0.764191	0.509488	2.81376
ACT2 + Cpn60 + elF-5A + GIIα + HIS + RA + RPL17 + TATA	0.666887	0.102342	0.0361983	0.104608	0.175454	0.0611572	0.0629866	1	0.102342	0.059087	0.351003	0.0127057	0.00733565	1.78986	0.187233	0.108099	0.789175	0.138464	0.0799421	0.594729	0.0363719	0.0209994	0.348293	0.0219378	0.0126658	0.812176	0.54163	2.70665
Cpn60 + EF1α + GAPDH + RA + RP + RPL17	0.667054	0.124517	0.0499918	0.106275	0.165978	0.137434	0.109168	1	0.124517	0.0718897	0.45376	0.0226843	0.0130968	2.23481	0.237504	0.137123	0.88637	0.147118	0.0849383	0.795474	0.109325	0.0631187	0.497231	0.0542816	0.0313395	0.977941	0.65234	2.60198
ACT2 + elF-5A + GAPDH + GIIα + HIS + RA + TATA + UBQ	0.667077	0.0523487	0.0253858	0.121086	0.210652	0.0899679	0.0367604	1	0.0523487	0.0302235	0.330789	0.00839735	0.00484821	1.56291	0.189246	0.109261	0.48608	0.102394	0.059117	0.549834	0.0494673	0.02856	0.373216	0.0137196	0.00792099	0.717138	0.478386	2.82299
EF1α + GIIα + RA + RP + RPL17 + TATA	0.667096	0.111601	0.0318916	0.108699	0.173014	0.111938	0.0837204	1	0.111601	0.0644326	0.302015	0.00963174	0.00556089	1.71967	0.186927	0.107922	0.684251	0.118385	0.0683496	0.654944	0.073313	0.0423273	0.348443	0.0291717	0.0168423	0.784887	0.523595	2.73002
EF1α + elF-5A + GIIα + RA + RP	0.667127	0.0595592	0.0306523	0.0991338	0.128916	0.112039	0.0874567	1	0.0595592	0.0343865	0.207915	0.00637307	0.00367949	1.5535	0.154004	0.0889142	0.609305	0.0785493	0.0453504	0.947591	0.106167	0.0612955	0.262681	0.0229732	0.0132636	0.763498	0.50935	2.526
AP-2 + EF1α + HIS + RA + RP + RPL17	0.667245	0.113392	0.0301884	0.0973163	0.111286	0.118725	0.077639	1	0.113392	0.0654671	0.299875	0.00905272	0.00522659	1.82804	0.177898	0.10271	0.753086	0.0838079	0.0483865	0.679286	0.0806482	0.0465623	0.398676	0.0309528	0.0178706	0.826494	0.551474	2.69712
ACT2 + elF-5A + HIS + RA + TATA + UBQ	0.667519	0.0602888	0.0185167	0.0967359	0.199155	0.0437141	0.0387019	1	0.0602888	0.0348078	0.202369	0.00374722	0.00216346	1.08451	0.104911	0.0605703	0.394561	0.0785789	0.0453675	0.432676	0.0189141	0.01092	0.285535	0.0110508	0.00638016	0.566608	0.378222	2.76937
ACT2 + EF1α + GIIα + HIS + RP + TATA	0.667569	0.0290339	0.0281074	0.15672	0.169732	0.0928707	0.0540524	1	0.0290339	0.0167627	0.813807	0.022874	0.0132063	3.09954	0.485761	0.280454	1.20054	0.20377	0.117647	1.1891	0.110432	0.063758	0.68932	0.0372594	0.0215117	1.33205	0.889236	2.98605
AP-2 + EF1α + GAPDH + RA + RP + RPL17 + TATA	0.667754	0.0955542	0.0315177	0.104474	0.205537	0.128947	0.0797153	1	0.0955542	0.0551683	0.482742	0.0152149	0.00878433	2.28021	0.238222	0.137538	0.925065	0.190135	0.109775	0.690079	0.0889839	0.0513749	0.57098	0.0455158	0.0262786	0.991514	0.662087	2.61135
ACT2 + EF1α + elF-5A + GIIα + RA + RPL17	0.667899	0.11281	0.033704	0.113385	0.128802	0.0594064	0.0628768	1	0.11281	0.0651311	0.285486	0.00962204	0.00555529	1.79241	0.203232	0.117336	0.777526	0.100147	0.0578198	0.7809	0.0463905	0.0267835	0.316825	0.0199209	0.0115014	0.825525	0.551367	2.63168
ACT2 + AP-2 + Cpn60 + EF1α + GAPDH + GIIα + RA + TATA	0.6679	0.0727884	0.0375405	0.141343	0.203028	0.0799543	0.0537832	1	0.0727884	0.0420244	0.458286	0.0172043	0.0099329	2.06145	0.291371	0.168223	0.800815	0.162588	0.09387	0.713671	0.057061	0.0329442	0.411214	0.0221164	0.0127689	0.907572	0.606167	2.67746
EF1α + HIS + RA + RP + TATA + UBQ	0.668093	0.0592345	0.0173618	0.104351	0.184914	0.0941624	0.0662809	1	0.0592345	0.0341991	0.225937	0.00392266	0.00226475	1.2063	0.125878	0.072676	0.378943	0.0700717	0.0404559	0.484744	0.0456447	0.026353	0.317516	0.0210452	0.0121505	0.602239	0.402352	2.79916
ACT2 + Cpn60 + GAPDH + HIS + RA + UBQ	0.668352	0.0905125	0.0477564	0.131387	0.176083	0.0965418	0.0502742	1	0.0905125	0.0522574	0.28047	0.0133942	0.00773317	1.31899	0.173298	0.100054	0.38076	0.0670456	0.0387088	0.498935	0.048168	0.0278098	0.33254	0.0167182	0.00965225	0.635283	0.424592	2.82629
ACT2 + AP-2 + GAPDH + GIIα + RA + RP	0.668394	0.0604023	0.0361038	0.147276	0.144646	0.149142	0.0560596	1	0.0604023	0.0348733	0.331392	0.0119645	0.00690772	1.95421	0.287809	0.166166	0.637268	0.092178	0.053219	0.988011	0.147354	0.085075	0.412355	0.0231164	0.0133463	0.887206	0.593003	2.58518
ACT2 + AP-2 + GAPDH + RA + RP + RPL17	0.668464	0.111225	0.0426315	0.120553	0.145016	0.143673	0.0731075	1	0.111225	0.0642156	0.4031	0.0171848	0.00992163	2.28256	0.275169	0.158869	0.848154	0.122996	0.0710118	0.891399	0.12807	0.0739413	0.563991	0.0412319	0.0238053	0.998201	0.667261	2.57592
ACT2 + AP-2 + Cpn60 + elF-5A + GAPDH + HIS + RA + RPL17 + TATA	0.668479	0.0912614	0.0385409	0.101509	0.199172	0.0826775	0.0621701	1	0.0912614	0.0526898	0.49715	0.0191606	0.0110624	2.21899	0.225247	0.130047	0.981848	0.195557	0.112905	0.625846	0.0517434	0.0298741	0.511414	0.0317947	0.0183567	0.972541	0.650123	2.60273
AP-2 + Cpn60 + HIS + RA + TATA	0.668525	0.109169	0.0389414	0.0914705	0.209131	0.0616073	0.058576	1	0.109169	0.0630286	0.20947	0.00815704	0.00470947	1.01207	0.0925744	0.0534479	0.518379	0.108409	0.06259	0.337404	0.0207865	0.0120011	0.231501	0.0135604	0.00782912	0.55147	0.368672	2.71531
elF-5A + GAPDH + RA	0.668901	0.0912767	0.049888	0.0596938	0.264665	0.129351	0.0719904	1	0.0912767	0.0526986	0.14653	0.00731011	0.0042205	0.58541	0.0349454	0.0201757	0.437935	0.115906	0.0669184	0.378115	0.0489095	0.0282379	0.213086	0.0153402	0.00885664	0.46018	0.307815	3.23892
ACT2 + Cpn60 + EF1α + elF-5A + RA + RPL17	0.668941	0.125872	0.0428549	0.0985332	0.136892	0.0379057	0.0865617	1	0.125872	0.072672	0.330272	0.0141538	0.00817168	1.97677	0.194778	0.112455	0.954552	0.13067	0.0754426	0.76659	0.0290581	0.0167767	0.361147	0.0312615	0.0180488	0.898222	0.600857	2.56421
[truncated: 15,044 more rows]

## Sheet: treated leaf
# dataset identifier: ZnexpLeavesEcorrected
# number of variables: 1
# number of refgenes: 14
# sampleid: sample
# refgenes: ACT2,AP-2,Cpn60,EF1α,elF-5A,GAPDH,GIIα,HIS,RA,RP,RPL17,TATA,TUB,UBQ
# controls: condition = 1
[truncated: 10 more rows]

## Sheet: leaf output
gene combination	CV inter	CV intra cond 1	CV intra cond 2	CV intra cond 3	avg cond 1	stddev cond 1	stderr cond 1	avg cond 2	stddev cond 2	stderr cond 2	avg cond 3	stddev cond 3	stderr cond 3	avg 1/NF	stddev 1/NF	cummulative 1/NF
[truncated: 16,383 more rows]

[truncated: 4 more sheets: bud input, bud output, ABA input, ABA output]
